# Supplementary material for: Epithelial cell expansion drives cyst progression in genetic models of autosomal recessive polycystic kidney disease
Source: iScience. 2026 Jun 5;29(6):116288. doi: 10.1016/j.isci.2026.116288 (PMC13266189; doi:10.1016/j.isci.2026.116288)
Supplement: Table S1. Differentially expressed genes (DEGs) in the liver of P45 rats by RNA-seq, related to Figure S11 [file mmc3.xlsx]

## Sheet: Sheet1
	base_WT	base_Mut	foldChange.	pval	Name
ENSRNOG00000009329	1570.62	34.6762	0.022078	1.20362e-55	Nr1d1
ENSRNOG00000032871	656.206	6.03187	0.00919204	1.81881e-51	Mlc1
ENSRNOG00000006151	0.349126	246.599	706.332	1.27594e-47	Reg3b
ENSRNOG00000000503	137.293	933.666	6.80052	1.09603e-38	Ppard
ENSRNOG00000046912	503.508	58.75	0.116681	3.46882e-38	Nr1d2
ENSRNOG00000055672	7.68619	228.044	29.6693	2.01381e-27	Gpx2
ENSRNOG00000043451	34.0094	383.26	11.2692	3.35803e-27	Spp1
ENSRNOG00000002667	60.8087	366.352	6.02466	6.64831e-23	Lamc2
ENSRNOG00000051819	1276.97	348.275	0.272735	8.18213e-22	Sdr42e1
ENSRNOG00000051180	15.3525	149.337	9.72724	1.27885e-21	Chchd2
ENSRNOG00000017693	620.744	157.666	0.253996	5.9604e-21	Slc2a5
ENSRNOG00000019445	60.9984	597.071	9.7883	6.04215e-21	Msln
ENSRNOG00000015036	146.651	844.319	5.75735	1.80219e-20	Ccn2
ENSRNOG00000016690	1052.94	293.715	0.278947	1.9213e-20	Idi1
ENSRNOG00000013982	9155.96	537.107	0.058662	2.56064e-20	Hsd17b2
ENSRNOG00000008057	16.8843	387.431	22.9461	4.85973e-20	Krt7
ENSRNOG00000015460	0.731921	62.7969	85.7974	8.20764e-20	Tm4sf20
ENSRNOG00000018371	106.61	448.652	4.20835	1.37067e-19	Tubb6
ENSRNOG00000004276	48.5168	255.283	5.26175	1.69149e-19	Itga3
ENSRNOG00000011774	26.6343	229.088	8.60122	4.34422e-19	Fblim1
ENSRNOG00000021027	2656.06	98.6036	0.037124	5.40987e-19	Dbp
ENSRNOG00000054286	61.8305	352.454	5.70032	8.06479e-19	Rrm2
ENSRNOG00000015902	3.59294	75.229	20.938	7.09935e-18	Cpxm2
ENSRNOG00000008575	11.306	275.099	24.332	7.63324e-18	Aoc1
ENSRNOG00000053691	76.1898	328.924	4.31716	8.41404e-18	Lama5
ENSRNOG00000001476	7.59964	108.244	14.2433	9.99066e-18	Cldn4
ENSRNOG00000005903	47.4893	234.842	4.94516	1.64794e-17	St14
ENSRNOG00000014008	1265.05	213.388	0.168679	2.64877e-17	Mfsd2a
ENSRNOG00000027894	25.1779	158.643	6.30087	4.3456e-17	Iqgap3
ENSRNOG00000046683	23.146	146.833	6.34376	8.84102e-17	Lilrb3
ENSRNOG00000025994	0.349803	47.777	136.583	2.45368e-16	Krt80
ENSRNOG00000009019	514.557	3220.35	6.25848	2.53448e-16	Slc6a6
ENSRNOG00000057470	443.774	118.829	0.267769	4.04373e-16	Pla2g12a
ENSRNOG00000006094	51.9481	251.26	4.83675	6.27727e-16	Cd44
ENSRNOG00000005515	243.113	58.8081	0.241896	1.04965e-15	Rhbdl3
ENSRNOG00000015750	3.52899	66.1294	18.7389	1.71125e-15	Wnt7b
ENSRNOG00000033734	4.22318	69.4586	16.447	1.98292e-15	Tnnt2
ENSRNOG00000001442	4117.29	1536.22	0.373114	3.56317e-15	Por
ENSRNOG00000011635	17.3901	1082.8	62.2652	7.80346e-15	Ces2e
ENSRNOG00000053047	61.0905	277.626	4.54451	7.85832e-15	Top2a
ENSRNOG00000033192	21.3025	129.955	6.10043	8.20404e-15	Osmr
ENSRNOG00000008680	86.0876	493.245	5.72957	8.37504e-15	Loxl1
ENSRNOG00000014573	2.51122	62.4061	24.8509	8.58289e-15	Ckmt1
ENSRNOG00000004578	1.04806	48.4521	46.2305	9.50889e-15	Cthrc1
ENSRNOG00000057153	50.7035	214.776	4.23593	1.19568e-14	Pla1a
ENSRNOG00000042445	10.5135	92.1283	8.76282	1.91569e-14	AC130970.1
ENSRNOG00000019189	1350.7	487.806	0.361151	2.2152e-14	Acat2
ENSRNOG00000004411	25.8683	179.791	6.95025	3.27875e-14	Tspan8
ENSRNOG00000030210	29.2384	240.058	8.21037	5.54683e-14	Fndc1
ENSRNOG00000017325	18.9949	122.994	6.47509	6.40135e-14	Cldn7
ENSRNOG00000021962	16.4012	110.365	6.72908	9.40296e-14	Fzd2
ENSRNOG00000055049	21.9061	143.422	6.54712	1.21678e-13	Aldh1a2
ENSRNOG00000062101	9.34392	88.9802	9.52279	1.29778e-13	Ace
ENSRNOG00000032297	4747.16	1465.31	0.308671	1.81804e-13	Msmo1
ENSRNOG00000007377	11.1293	87.877	7.896	2.27055e-13	Slit3
ENSRNOG00000013057	46.0407	204.234	4.43594	2.33728e-13	Prc1
ENSRNOG00000049033	33.4539	154.192	4.60909	4.24011e-13	Racgap1
ENSRNOG00000013973	97.2807	507.273	5.21453	4.81462e-13	Lcn2
ENSRNOG00000011598	1.04738	42.6157	40.6879	6.9607e-13	Slc15a1
ENSRNOG00000002843	2.50987	57.963	23.094	8.63054e-13	Cxcl6
ENSRNOG00000038422	0	86.4189	Inf	9.68728e-13	-
ENSRNOG00000042771	193.451	962.737	4.97664	1.05861e-12	Apol3
ENSRNOG00000004089	3422.89	1289.91	0.37685	1.20476e-12	Enpp2
ENSRNOG00000005659	27.7554	137.876	4.96753	1.24623e-12	Aurkb
ENSRNOG00000000479	37.7657	161.817	4.28476	1.31335e-12	Kifc1
ENSRNOG00000040287	8.16458	73.5835	9.01254	1.45919e-12	Cyp1b1
ENSRNOG00000054890	507.245	1300.5	2.56386	1.74977e-12	Flna
ENSRNOG00000011668	341.185	943.418	2.76513	2.24542e-12	Nfil3
ENSRNOG00000019058	144.948	734.457	5.06703	2.43882e-12	Gstm3l
ENSRNOG00000004621	295.676	778.695	2.63361	2.74586e-12	Rtn4
ENSRNOG00000003740	18.3717	102.379	5.57264	5.09595e-12	Gpa33
ENSRNOG00000018796	4115.36	1557.43	0.378442	5.32283e-12	Herpud1
ENSRNOG00000013167	121.161	360.505	2.97543	6.46488e-12	Hmgb2l1
ENSRNOG00000033153	17.4452	105.251	6.03321	7.15517e-12	Sfn
ENSRNOG00000001288	1004.61	404.513	0.402655	9.73196e-12	Gpr146
ENSRNOG00000049361	31.0308	136.301	4.39245	9.77544e-12	Gas7
ENSRNOG00000007080	31.2426	137.076	4.38748	1.15737e-11	Kif12
ENSRNOG00000067479	579.584	216.285	0.373173	1.6225e-11	Hlf
ENSRNOG00000005580	49.5528	184.453	3.72236	1.63657e-11	Itgb4
ENSRNOG00000018413	228.142	23.9927	0.105166	1.73117e-11	Per3
ENSRNOG00000018287	13209.2	4009.48	0.303536	2.27066e-11	RGD1307603
ENSRNOG00000020865	29.3051	129.259	4.41081	2.47519e-11	Ano1
ENSRNOG00000069176	2041.06	176.914	0.0866776	2.51507e-11	Adh6
ENSRNOG00000005695	317.868	1277.74	4.01972	3.06352e-11	Mgp
ENSRNOG00000039976	31.9392	135.68	4.24807	3.11527e-11	Ptk7
ENSRNOG00000002418	14.5677	92.5999	6.35652	3.77132e-11	Tgfb2
ENSRNOG00000011648	186.44	487.001	2.6121	3.97737e-11	Aqp1
ENSRNOG00000009687	39.2524	153.365	3.90715	3.9872e-11	Ccdc120
ENSRNOG00000024428	43.6177	170.672	3.91292	4.06537e-11	Kif20a
ENSRNOG00000060703	15.202	87.6062	5.76281	4.75428e-11	Troap
ENSRNOG00000055259	52.5616	181.99	3.46241	5.043e-11	Phldb3
ENSRNOG00000014424	18.4643	154.583	8.37199	5.46384e-11	RGD1563354
ENSRNOG00000026844	0	76.0992	Inf	5.77131e-11	Lypd8
ENSRNOG00000029394	9.60152	70.7535	7.36899	5.91776e-11	Dusp8
ENSRNOG00000014010	5.65268	56.1623	9.93552	7.68323e-11	Gfra2
ENSRNOG00000003654	14.2412	158.162	11.106	8.17284e-11	Cldn6
ENSRNOG00000042330	4.7036	52.4182	11.1443	8.18199e-11	Ms4a18
ENSRNOG00000006025	16.9338	181.378	10.711	8.51048e-11	Lamb3
ENSRNOG00000010362	242.898	782.831	3.22288	8.79145e-11	Anxa2
ENSRNOG00000019018	184.699	702.337	3.8026	1.23513e-10	Plat
ENSRNOG00000037374	0	54.062	Inf	1.26087e-10	Ly6al
ENSRNOG00000012835	16.312	87.7148	5.37732	1.373e-10	Espl1
ENSRNOG00000020560	175.658	2502.34	14.2455	1.44352e-10	AABR07005821.1
ENSRNOG00000014448	139.191	601.027	4.318	1.60185e-10	Arntl
ENSRNOG00000014021	4.83557	50.5182	10.4472	1.86047e-10	Matn4
ENSRNOG00000018461	628.971	1440.8	2.29073	1.88957e-10	Pdgfrb
ENSRNOG00000011716	1.74563	64.4565	36.9245	2.10377e-10	Degs2
ENSRNOG00000014013	248.77	612.75	2.46312	2.62356e-10	Map4k4
ENSRNOG00000005464	170.531	466.214	2.73389	2.7258e-10	Lgalsl
ENSRNOG00000032417	9.77756	137.242	14.0364	2.77598e-10	Gabrp
ENSRNOG00000016164	1.7793	37.9681	21.3388	2.79166e-10	Fcrl2
ENSRNOG00000017558	257.003	631.298	2.45638	3.35602e-10	Tubb2a
ENSRNOG00000016753	42.7258	3.44985	0.0807441	3.43287e-10	Slc14a1
ENSRNOG00000004626	1086.78	2556.75	2.35259	3.55409e-10	Slc34a2
ENSRNOG00000067532	4652.98	2129.36	0.457634	3.71204e-10	Cyp3a23-3a1
ENSRNOG00000002886	112.91	312.193	2.76496	3.77694e-10	Myh10
ENSRNOG00000002607	12.044	74.3314	6.17163	3.83936e-10	Sox9
ENSRNOG00000007740	0.699605	31.0999	44.4535	3.94428e-10	Tacstd2
ENSRNOG00000001295	18.7276	105.382	5.62708	4.16827e-10	S100b
ENSRNOG00000019648	435.422	1011.08	2.32206	4.32689e-10	Col6a3
ENSRNOG00000014768	15.0357	80.5606	5.35796	5.03406e-10	Glis3
ENSRNOG00000021260	1.52847	35.1565	23.0011	5.13838e-10	Prnd
ENSRNOG00000002597	2076.13	936.008	0.450843	6.69889e-10	Hsd17b6
ENSRNOG00000011541	192.78	479.703	2.48834	7.71358e-10	Cygb
ENSRNOG00000029029	2.54286	39.6046	15.5748	7.9735e-10	Cxadrl1
ENSRNOG00000003457	1.04806	32.5567	31.0639	7.98603e-10	Bicdl2
ENSRNOG00000012811	20.3386	94.8307	4.66261	8.80255e-10	Spint1
ENSRNOG00000012622	550.397	1264.16	2.29682	9.46814e-10	Mmp15
ENSRNOG00000012531	2.83006	40.5297	14.3211	9.74824e-10	Ephb2
ENSRNOG00000023657	254.561	92.2909	0.362549	1.03296e-09	Gprin3
ENSRNOG00000009760	95.7027	266.565	2.78535	1.0832e-09	Palm
ENSRNOG00000056219	5.59211	56.4828	10.1004	1.09611e-09	Olr1
ENSRNOG00000003284	2.16142	42.1886	19.519	1.29113e-09	Epn3
ENSRNOG00000042717	30.9319	1.2999	0.0420246	1.31393e-09	Ciart
ENSRNOG00000022934	396.516	109.023	0.274952	1.50322e-09	AABR07066818.1
ENSRNOG00000017783	37.478	151.212	4.03469	1.53963e-09	Sfrp1
ENSRNOG00000010617	1.4295	32.9911	23.0788	1.88056e-09	Scube1
ENSRNOG00000048782	3.21015	41.0432	12.7855	1.88967e-09	Wnt7a
ENSRNOG00000058539	64.2586	253.745	3.94882	2.41573e-09	Ccnb1
ENSRNOG00000003472	234.081	82.2835	0.351518	2.56736e-09	Atp11c
ENSRNOG00000003897	836.194	3241.11	3.87603	2.82627e-09	Col1a1
ENSRNOG00000007980	40.3637	153.754	3.80923	3.01599e-09	Anxa13
ENSRNOG00000008283	129.796	362.906	2.79597	3.11244e-09	B4galt5
ENSRNOG00000014080	3.40675	40.3769	11.852	3.27776e-09	Kif23
ENSRNOG00000005935	22.9892	96.1087	4.1806	3.56739e-09	A3galt2
ENSRNOG00000002403	75.9524	217.55	2.8643	3.91428e-09	Niban1
ENSRNOG00000019481	6915.63	2663.87	0.385196	4.01856e-09	Cyp8b1
ENSRNOG00000003500	20246.4	5000.16	0.246965	4.23528e-09	Apoa2
ENSRNOG00000026919	9.91224	62.395	6.29474	5.03531e-09	RGD1565367
ENSRNOG00000008519	237.779	554.306	2.33118	5.43861e-09	Dipk2a
ENSRNOG00000065474	73.2529	208.591	2.84755	5.53654e-09	Olr1694
ENSRNOG00000013092	5.82305	48.0592	8.25327	6.08478e-09	Lonrf3
ENSRNOG00000018662	13596.6	4781.34	0.351656	6.5452e-09	Amacr
ENSRNOG00000003899	89.035	514.312	5.77651	6.9257e-09	Krt15
ENSRNOG00000004743	2.50987	36.1799	14.415	7.03604e-09	Cdcp1
ENSRNOG00000005109	105.067	274.598	2.61356	7.74747e-09	Rprm
ENSRNOG00000000632	56.8467	201.424	3.54329	8.36591e-09	Cdk1
ENSRNOG00000018755	2448.06	1054.46	0.430732	9.81918e-09	Acss2
ENSRNOG00000008165	62.7109	183.454	2.9254	1.22785e-08	Tpx2
ENSRNOG00000013003	76.2612	212.86	2.7912	1.2673e-08	Srms
ENSRNOG00000004921	29.05	108.678	3.74106	1.33512e-08	Nusap1
ENSRNOG00000012989	5.97152	48.2172	8.07452	1.39778e-08	Serinc2
ENSRNOG00000018339	2826.8	1394.53	0.493325	1.41508e-08	Cabp2
ENSRNOG00000010204	172.074	406.924	2.36481	1.4274e-08	Tmem9
ENSRNOG00000019616	26.8538	101.942	3.79618	1.47163e-08	Prss8
ENSRNOG00000039698	2.1291	34.6081	16.2548	1.57465e-08	Prss22
ENSRNOG00000016552	12614.3	4411.61	0.349732	1.68067e-08	Hmgcs1
ENSRNOG00000043219	5.62578	46.4456	8.25586	1.78245e-08	Fbn2
ENSRNOG00000028415	140.304	611.754	4.36022	1.89179e-08	Cdc20
ENSRNOG00000002730	30.7063	110.364	3.59419	2.05024e-08	Rgs5
ENSRNOG00000033434	15.7694	109.637	6.95254	2.06562e-08	Casp12
ENSRNOG00000046357	3527.6	1421.77	0.403042	2.45676e-08	Adh5
ENSRNOG00000058752	96.2288	248.683	2.58429	2.65343e-08	Popdc2
ENSRNOG00000009884	63.977	179.909	2.81209	2.96165e-08	Lgals1
ENSRNOG00000058470	94.3921	241.826	2.56193	3.08177e-08	Col12a1
ENSRNOG00000000500	11.833	77.1208	6.51745	3.28063e-08	Scube3
ENSRNOG00000007687	6.5186	61.7739	9.47656	3.4251e-08	Sema7a
ENSRNOG00000018815	40.7166	191.392	4.70058	3.65907e-08	Plk1
ENSRNOG00000019100	32.4334	120.959	3.72945	4.31759e-08	Kif2c
ENSRNOG00000014137	24.1204	155.27	6.43727	4.35486e-08	Fbln1
ENSRNOG00000021713	20.0871	83.0669	4.13535	4.47217e-08	Kif18b
ENSRNOG00000018338	47.9708	144.641	3.01519	4.69532e-08	Vwa1
ENSRNOG00000015794	9.03185	55.5536	6.15086	4.78442e-08	Fam83d
ENSRNOG00000064204	51.3933	8.69536	0.169192	5.39247e-08	Lpar3
ENSRNOG00000015408	6.79903	59.4104	8.73806	5.6172e-08	Vil1
ENSRNOG00000004766	51.1382	164.569	3.21813	5.64734e-08	Glis2
ENSRNOG00000024650	27.5925	116.452	4.22041	5.94321e-08	Ckap2
ENSRNOG00000004479	67.9939	231.23	3.40075	6.07573e-08	Aurka
ENSRNOG00000020822	60.6665	169.375	2.79189	6.18052e-08	Atp8b2
ENSRNOG00000008079	3470.3	1300.66	0.374797	6.37005e-08	Ugp2
ENSRNOG00000012051	13.859	66.3513	4.78758	8.15005e-08	Ncaph
ENSRNOG00000006674	7.94809	49.9072	6.27914	8.55426e-08	Rflnb
ENSRNOG00000065643	44.8539	135.859	3.02893	9.02978e-08	Sox4
ENSRNOG00000020310	15.8989	69.7026	4.38411	9.55221e-08	Grik5
ENSRNOG00000017073	10.5432	91.876	8.71428	9.58916e-08	Ca9
ENSRNOG00000002680	545.507	1109.83	2.0345	9.77363e-08	Lamc1
ENSRNOG00000029141	7.43536	48.3727	6.50576	1.01866e-07	Trabd2b
ENSRNOG00000004341	3.6569	40.4634	11.0649	1.07431e-07	AA986860
ENSRNOG00000004540	19.5359	123.936	6.344	1.08373e-07	Clec3b
ENSRNOG00000015449	1.43017	27.2274	19.0378	1.1743e-07	Tmem171
ENSRNOG00000011631	9.87789	54.6707	5.53465	1.23806e-07	Fst
ENSRNOG00000042029	4.25956	37.6772	8.84533	1.39104e-07	Efs
ENSRNOG00000017917	5.65809	42.1236	7.44483	1.4171e-07	Cdhr2
ENSRNOG00000001216	276.919	835.966	3.01881	1.42036e-07	Trpm2
ENSRNOG00000017897	5.40591	41.5202	7.68053	1.4372e-07	Adam8
ENSRNOG00000019776	709.446	342.296	0.482483	1.4723e-07	Sh3gl3
ENSRNOG00000020942	59.764	162.481	2.71871	1.51808e-07	Plekha4
ENSRNOG00000047493	3548.99	1645.33	0.463605	1.90603e-07	Slco1a4
ENSRNOG00000020503	210.398	30.752	0.146161	1.96739e-07	Cbln3
ENSRNOG00000008182	23.0326	120.012	5.21054	2.0684e-07	Htra3
ENSRNOG00000016050	116.597	272.008	2.33289	2.67575e-07	Fgfr1
ENSRNOG00000009037	12.0757	58.4949	4.84403	2.74345e-07	Sulf1
ENSRNOG00000018214	42.4019	126.738	2.98896	2.85689e-07	Bok
ENSRNOG00000012991	118.502	273.46	2.30764	3.01374e-07	Adgra2
ENSRNOG00000023851	8.42014	49.0343	5.82346	3.22191e-07	Igsf3
ENSRNOG00000029698	901.981	393.1	0.435818	3.2244e-07	Pim3
ENSRNOG00000006622	92.8202	492.302	5.30382	3.33568e-07	Cry1
ENSRNOG00000021433	8.45245	49.1493	5.8148	3.45273e-07	Arhgef39
ENSRNOG00000049714	289.776	760.755	2.62532	3.82345e-07	Asap3
ENSRNOG00000016343	35.612	110.308	3.09749	3.8879e-07	Dkk3
ENSRNOG00000010721	24.8971	86.5751	3.47732	4.24948e-07	Dlgap5
ENSRNOG00000002414	57.3689	153.674	2.67869	4.29249e-07	Tfcp2l1
ENSRNOG00000007393	79.7275	215.759	2.7062	4.44308e-07	Ndrg1
ENSRNOG00000006330	22.9164	82.2386	3.58863	4.56765e-07	Elf3
ENSRNOG00000012471	6.35229	41.7029	6.56502	4.62253e-07	Thbs4
ENSRNOG00000015423	42.5565	181.032	4.25393	4.64454e-07	Ccna2
ENSRNOG00000004487	46.1551	226.275	4.90249	4.86601e-07	Nek2l1
ENSRNOG00000039496	103.331	242.043	2.3424	5.07391e-07	-
ENSRNOG00000010516	143.501	437.626	3.04964	5.11302e-07	Plau
ENSRNOG00000020579	6.45397	42.0451	6.51462	5.16748e-07	Col7a1
ENSRNOG00000014066	236.105	100.789	0.426883	5.36224e-07	Jade1
ENSRNOG00000020030	1.3965	24.7835	17.7468	6.46656e-07	Crlf1
ENSRNOG00000049162	14.1045	119.858	8.49785	7.90341e-07	Prr15l
ENSRNOG00000025670	103.306	35.361	0.342293	8.13712e-07	Shisa3
ENSRNOG00000060745	411.664	156.006	0.378963	8.25894e-07	Nlrp12
ENSRNOG00000059322	82.87	25.1227	0.303158	8.70527e-07	N4bp2l1
ENSRNOG00000020129	34.5461	106.967	3.09637	9.07546e-07	Cdh3
ENSRNOG00000008099	15.2592	64.7377	4.24254	9.44363e-07	Galnt12
ENSRNOG00000007483	105.093	239.216	2.27624	1.08468e-06	Ccnf
ENSRNOG00000006932	380.333	182.794	0.480616	1.08543e-06	AABR07029272.1
ENSRNOG00000013408	166.152	402.348	2.42156	1.09055e-06	Npas2
ENSRNOG00000069157	33.634	5.11345	0.152032	1.12792e-06	-
ENSRNOG00000018681	19.1124	97.2113	5.08629	1.20161e-06	Nes
ENSRNOG00000021285	27.6743	144.273	5.21327	1.22339e-06	Celsr1
ENSRNOG00000043304	21.8718	76.8202	3.5123	1.22904e-06	Apcdd1
ENSRNOG00000020557	23.0174	78.5937	3.41453	1.24701e-06	Ryr1
ENSRNOG00000020813	116.135	260.085	2.23951	1.36354e-06	Ltbp3
ENSRNOG00000045558	21.2628	106.963	5.03051	1.3919e-06	Cd34
ENSRNOG00000003538	8.14605	43.0554	5.28543	1.44887e-06	Adamts4
ENSRNOG00000008956	80.9529	192.882	2.38265	1.46414e-06	Cdkn2c
ENSRNOG00000000963	0.349126	18.8767	54.0683	1.48164e-06	Tmem132c
ENSRNOG00000055300	117.508	262.062	2.23016	1.50633e-06	Ncapd2
ENSRNOG00000048660	33.2856	154.475	4.64089	1.53203e-06	Haspin
ENSRNOG00000027125	78.1212	186.762	2.39067	1.57543e-06	Mboat1
ENSRNOG00000032929	37.3576	107.694	2.88279	1.69841e-06	Incenp
ENSRNOG00000019931	84.5237	197.342	2.33475	1.70297e-06	Map3k21
ENSRNOG00000005420	1113.41	45.8949	0.04122	1.74189e-06	Abcg8
ENSRNOG00000031431	53.7369	154.865	2.8819	1.99666e-06	Cdca8
ENSRNOG00000011771	1023.03	500.038	0.48878	2.01282e-06	Ptp4a1
ENSRNOG00000057569	160.284	422.369	2.63513	2.04921e-06	Ahnak
ENSRNOG00000010105	111.708	492.063	4.4049	2.1358e-06	S100a11
ENSRNOG00000015667	269.062	687.293	2.55441	2.14494e-06	Epcam
ENSRNOG00000020338	1.46317	29.238	19.9827	2.26165e-06	Lgals4
ENSRNOG00000007591	148.144	356.221	2.40457	2.28004e-06	Slc45a3
ENSRNOG00000049437	2.95932	41.1445	13.9034	2.59035e-06	Gpc1
ENSRNOG00000042152	9.59678	51.7217	5.38948	2.77662e-06	Gipc2
ENSRNOG00000049402	48.7757	174.068	3.56874	2.79045e-06	Nbl1
ENSRNOG00000011750	104.137	38.0613	0.365493	2.89195e-06	Fam180a
ENSRNOG00000045829	134.346	363.456	2.70537	2.93446e-06	Thbs1
ENSRNOG00000014490	101.721	32.8447	0.322889	3.00411e-06	Bdh2
ENSRNOG00000013069	11.1562	50.1381	4.49419	3.09753e-06	Sapcd2
ENSRNOG00000026143	5.05543	33.9307	6.71172	3.19253e-06	Ckap2l
ENSRNOG00000007254	6.70682	39.5771	5.90102	3.2385e-06	Ttc9
ENSRNOG00000017395	0.731921	19.5139	26.6612	3.54969e-06	Duox2
ENSRNOG00000050071	14.5573	79.5575	5.46513	3.57673e-06	Cdc45
ENSRNOG00000008979	0.349803	32.5849	93.1522	3.64698e-06	Guca2b
ENSRNOG00000059741	8.89717	44.9584	5.05311	3.67177e-06	Tmc4
ENSRNOG00000048450	1.11336	22.0892	19.8401	4.00858e-06	Cyp4f37
ENSRNOG00000007338	51.016	189.527	3.71506	4.07885e-06	Fbln2
ENSRNOG00000066042	43.7849	152.893	3.49192	4.19185e-06	Abcb1b
ENSRNOG00000059406	180.451	366.875	2.03309	4.21602e-06	Ier5
ENSRNOG00000047314	273.735	612.688	2.23825	4.40516e-06	Tk1
ENSRNOG00000007234	7255.42	3445	0.474818	4.47111e-06	Cyp51
ENSRNOG00000014087	226.306	509.388	2.25088	4.86692e-06	Kifc3
ENSRNOG00000024365	19.0821	66.2035	3.46939	5.06141e-06	Ect2
ENSRNOG00000019937	5.15576	33.5476	6.50681	5.07396e-06	Kcnk1
ENSRNOG00000007509	0	18.4077	Inf	5.15559e-06	Slc1a6
ENSRNOG00000057443	0.698252	18.3862	26.3318	5.53489e-06	Nos2
ENSRNOG00000058645	11.7925	54.369	4.61046	5.59777e-06	Tnc
ENSRNOG00000008115	6.51792	37.3065	5.72368	5.77454e-06	Arhgap11a
ENSRNOG00000006604	31.2103	90.8488	2.91086	5.78532e-06	Thy1
ENSRNOG00000010262	90.6477	25.9771	0.286572	5.81551e-06	Hdc
ENSRNOG00000016117	32.7435	93.6203	2.8592	5.86546e-06	Myof
ENSRNOG00000023557	0	14.3974	Inf	5.86794e-06	Mab21l4
ENSRNOG00000000614	163.562	401.476	2.45458	6.03946e-06	Bicc1
ENSRNOG00000018358	40.5913	108.191	2.66538	6.17216e-06	Nt5dc2
ENSRNOG00000020837	6.20246	36.3468	5.86006	6.25134e-06	Cd300lg
ENSRNOG00000007462	89.6691	201.212	2.24394	6.67555e-06	Septin8
ENSRNOG00000024346	3.62458	40.1403	11.0744	6.83836e-06	Plet1
ENSRNOG00000003546	65.2264	211.033	3.23539	6.88174e-06	Tnfrsf12a
ENSRNOG00000056772	4.2912	31.1516	7.25942	7.06522e-06	Col4a6
ENSRNOG00000018509	18.6562	64.7615	3.47131	7.06724e-06	Cx3cr1
ENSRNOG00000004708	2.47823	24.8686	10.0348	7.29196e-06	Aard
ENSRNOG00000014371	15.3188	58.4219	3.81373	7.44933e-06	Cdh13
ENSRNOG00000013925	169.96	75.5106	0.444285	7.61442e-06	Nox4
ENSRNOG00000012404	18810	8917.44	0.474081	7.90807e-06	Thrsp
ENSRNOG00000048166	25.2701	78.0235	3.08758	8.16555e-06	Arhgap19
ENSRNOG00000019112	1.81161	23.5815	13.0168	8.20992e-06	Chp2
ENSRNOG00000015131	37.0139	185.282	5.00575	8.2377e-06	Ube2c
ENSRNOG00000000567	33.3502	93.1952	2.79444	8.24227e-06	Unc5b
ENSRNOG00000015529	61.2484	267.274	4.36378	8.44629e-06	Cdca3
ENSRNOG00000039582	40.5004	107.38	2.65133	8.5752e-06	Cspg4b
ENSRNOG00000022296	69.6862	14.8006	0.212389	8.7256e-06	Pnpla5
ENSRNOG00000015382	15.0441	55.1413	3.66532	9.14407e-06	Arid5a
ENSRNOG00000021812	2.82871	25.9476	9.17296	9.1852e-06	Scx
ENSRNOG00000052486	3.62526	31.0718	8.57092	9.29694e-06	Kcna6
ENSRNOG00000016866	73.7754	173.626	2.35344	9.42169e-06	Fhl2
ENSRNOG00000030983	3.55928	28.2048	7.92432	9.42704e-06	B3galt5
ENSRNOG00000018835	637.528	1304.08	2.04553	9.54503e-06	Notch2
ENSRNOG00000016177	2.09476	23.3746	11.1586	9.83619e-06	Scara3
ENSRNOG00000030447	75.944	24.8478	0.327186	1.00104e-05	AC105662.1
ENSRNOG00000020939	0	13.6972	Inf	1.02547e-05	Ms4a8
ENSRNOG00000043416	172.436	467.63	2.7119	1.04775e-05	Bcl3
ENSRNOG00000009912	104.657	222.029	2.12149	1.08508e-05	Fgr
ENSRNOG00000021176	17.5799	60.673	3.45127	1.10075e-05	Mtmr11
ENSRNOG00000025948	25.4728	106.363	4.17555	1.17402e-05	Inava
ENSRNOG00000009068	514.704	1137.31	2.20964	1.18392e-05	Phlda3
ENSRNOG00000025216	208.319	98.1836	0.471314	1.19466e-05	Alkbh6
ENSRNOG00000017469	91.7311	242.889	2.64784	1.24122e-05	Anxa1
ENSRNOG00000062541	81.1492	229.027	2.82229	1.24631e-05	Fzd1
ENSRNOG00000007906	13.2268	50.9024	3.84843	1.34593e-05	Bub1b
ENSRNOG00000008016	142.975	286.123	2.00122	1.35468e-05	Ckap4
ENSRNOG00000011647	32.3523	122.182	3.77659	1.39421e-05	S100a6
ENSRNOG00000053075	8.86756	41.8176	4.71579	1.46111e-05	B4galnt4
ENSRNOG00000000142	17.7435	66.0802	3.72419	1.462e-05	Plxdc2
ENSRNOG00000008170	4.53932	30.3504	6.68612	1.48207e-05	Jph2
ENSRNOG00000050404	36.1041	149.542	4.14195	1.52529e-05	Pmepa1
ENSRNOG00000032813	41.3774	104.641	2.52894	1.57433e-05	Mdc1
ENSRNOG00000058260	0	13.9017	Inf	1.74045e-05	Gpbar1
ENSRNOG00000032759	0.349803	15.395	44.0104	1.77022e-05	Cdx2
ENSRNOG00000005250	993.981	65.1262	0.0655205	1.8476e-05	Abcg5
ENSRNOG00000015982	0	12.9064	Inf	1.86671e-05	Wnt11
ENSRNOG00000017259	85.6956	216.582	2.52734	1.87881e-05	Tacc3
ENSRNOG00000018606	233.137	113.239	0.485716	1.95687e-05	Olr59
ENSRNOG00000016544	0.764236	16.7096	21.8644	2.01765e-05	Arhgef28
ENSRNOG00000006548	29.5277	82.9952	2.81076	2.21726e-05	Mrc2
ENSRNOG00000009550	1363.97	545.892	0.400222	2.23194e-05	Sqle
ENSRNOG00000005126	23.2319	71.1061	3.06071	2.24391e-05	Slc66a3
ENSRNOG00000003388	7.15154	36.2134	5.06372	2.27644e-05	Cenpf
ENSRNOG00000058003	32.0671	100.837	3.14457	2.30672e-05	Spon1
ENSRNOG00000017197	13.8873	51.9543	3.74114	2.36089e-05	Pdgfb
ENSRNOG00000016791	558.186	1254.41	2.24729	2.39841e-05	Chka
ENSRNOG00000019556	76.0911	168.274	2.21148	2.41602e-05	Cd9
ENSRNOG00000021220	31.0039	84.946	2.73985	2.4219e-05	Cpxm1
ENSRNOG00000022911	33.8876	90.9762	2.68465	2.46964e-05	Hjurp
ENSRNOG00000025444	142.348	63.956	0.449293	2.50244e-05	Lipo1
ENSRNOG00000010718	35.4773	93.8023	2.64401	2.54446e-05	Gpr153
ENSRNOG00000011459	92.8781	192.265	2.07008	2.58759e-05	Rhbdf2
ENSRNOG00000020038	77.9407	167.567	2.14993	2.64189e-05	Chpf
ENSRNOG00000027139	25.9734	145.309	5.59455	2.65906e-05	Krt20
ENSRNOG00000062766	32.9243	92.794	2.81841	2.71489e-05	Ccdc198
ENSRNOG00000027606	32.5315	96.8895	2.97833	2.72349e-05	Neurl1b
ENSRNOG00000060949	3.21015	31.1047	9.68947	2.78668e-05	Anxa8
ENSRNOG00000068111	14.2475	0.309052	0.0216917	2.80417e-05	-
ENSRNOG00000034038	41.8666	104.878	2.50504	2.82136e-05	AABR07005844.1
ENSRNOG00000003183	45.6636	11.3323	0.24817	2.84286e-05	Fmod
ENSRNOG00000068412	56.4522	129.878	2.30067	2.85775e-05	Fosl2
ENSRNOG00000011777	17.0789	67.3419	3.94298	2.87224e-05	Spag5
ENSRNOG00000000156	62.4241	142.307	2.27967	2.96399e-05	Megf6
ENSRNOG00000025231	83.2221	31.2451	0.375442	3.01594e-05	Lrrc29
ENSRNOG00000004589	6.26777	41.3513	6.59745	3.01771e-05	Galnt16
ENSRNOG00000015812	36.7748	95.9181	2.60825	3.0938e-05	Tm4sf1
ENSRNOG00000039668	28.6866	78.3557	2.73144	3.12343e-05	Col8a1
ENSRNOG00000002097	8.3336	37.709	4.52494	3.32726e-05	Rasl11b
ENSRNOG00000001466	12.6867	46.9668	3.70205	3.32966e-05	-
ENSRNOG00000014018	30.2011	82.2359	2.72295	3.35563e-05	St8sia1
ENSRNOG00000005956	18.6926	79.5372	4.25502	3.45852e-05	Erich5
ENSRNOG00000031890	11.6104	44.9429	3.87092	3.6025e-05	Ncam1
ENSRNOG00000029862	93.1201	230.653	2.47694	4.05161e-05	Spc24
ENSRNOG00000047367	1.46384	20.9817	14.3333	4.12825e-05	Card14
ENSRNOG00000021611	60.1999	146.894	2.44011	4.12986e-05	Clip2
ENSRNOG00000015366	26.499	75.1298	2.83519	4.14367e-05	Neurl3
ENSRNOG00000064139	1585.6	551.604	0.347882	4.19299e-05	Cyp4a2
ENSRNOG00000012802	24.0867	70.1447	2.91217	4.26812e-05	Tenm3
ENSRNOG00000060381	14.6219	131.145	8.96905	4.29032e-05	Col15a1
ENSRNOG00000065098	234.331	104.512	0.446004	4.41487e-05	-
ENSRNOG00000000582	118.314	50.4676	0.426557	4.54303e-05	Ddo
ENSRNOG00000031475	43.7445	121.673	2.78144	4.58151e-05	Col16a1
ENSRNOG00000014746	22.1838	66.2082	2.98452	5.22933e-05	Dzip1l
ENSRNOG00000020539	24.2759	83.6854	3.44726	5.25064e-05	Muc1
ENSRNOG00000016538	26.1872	87.3343	3.33501	5.2624e-05	Itga8
ENSRNOG00000001976	58.5625	130.075	2.22112	5.73027e-05	Tmprss2
ENSRNOG00000067723	17.6714	61.3193	3.46997	5.91963e-05	Pclaf
ENSRNOG00000011032	53.512	122.842	2.29559	6.11831e-05	Lhfpl2
ENSRNOG00000017762	2.82735	25.7697	9.11441	6.12171e-05	Cdhr5
ENSRNOG00000013376	976.499	384.375	0.393625	6.16096e-05	Mvd
ENSRNOG00000030187	4.42249	26.4457	5.97983	6.268e-05	Mmp12
ENSRNOG00000014727	1633.21	816.002	0.499629	6.31215e-05	Fahd1
ENSRNOG00000009892	20.0326	144.071	7.19185	6.35915e-05	Adamts15
ENSRNOG00000000054	66.0338	142.347	2.15566	6.3845e-05	Abhd8
ENSRNOG00000049766	27.4955	80.1014	2.91325	6.50709e-05	Sctr
ENSRNOG00000056836	91.2507	187.949	2.0597	6.71434e-05	Cav1
ENSRNOG00000048356	57.4555	18.7255	0.325912	6.90291e-05	RGD1308750
ENSRNOG00000009144	16.5911	83.0794	5.00748	7.02787e-05	Lad1
ENSRNOG00000019383	979.488	415.984	0.424696	7.14501e-05	Tef
ENSRNOG00000046601	54.713	300.279	5.48825	7.31714e-05	Unc5cl
ENSRNOG00000039284	81.4486	168.532	2.06918	7.43247e-05	Haus4
ENSRNOG00000065195	6.45329	31.9822	4.95595	7.49838e-05	-
ENSRNOG00000025079	97.4958	40.5776	0.416199	7.70503e-05	Fam126b
ENSRNOG00000012543	55.2249	122.869	2.22487	7.72072e-05	Mcm3
ENSRNOG00000051507	6.48696	31.7425	4.89328	7.75003e-05	Azin2
ENSRNOG00000039336	7.75217	35.2678	4.54941	7.76023e-05	Hrct1
ENSRNOG00000018598	8.61809	36.8684	4.27802	7.87037e-05	Ankrd1
ENSRNOG00000027936	6.4829	31.4844	4.85653	8.08425e-05	Ccdc8
ENSRNOG00000030183	31.6823	83.2748	2.62843	8.32152e-05	Plod2
ENSRNOG00000008054	7.59694	34.4271	4.53171	8.52727e-05	Igsf9
ENSRNOG00000070605	1.39853	44.3886	31.7393	8.88745e-05	Ly6g6c
ENSRNOG00000067792	110.946	48.2808	0.435173	9.326e-05	-
ENSRNOG00000023993	12.9732	45.4437	3.50288	9.45e-05	Kif1a
ENSRNOG00000016398	226.213	509.63	2.25288	9.96894e-05	Clstn1
ENSRNOG00000022537	10.3088	38.5034	3.735	0.000104493	E2f8
ENSRNOG00000026371	0.382118	30.8392	80.7059	0.000105608	Krt17
ENSRNOG00000016148	41.8101	99.7373	2.38548	0.000106045	Gtse1
ENSRNOG00000001388	1873.71	137.463	0.0733643	0.000111739	Sds
ENSRNOG00000048411	15.2239	75.7382	4.97495	0.000111841	Uhrf1
ENSRNOG00000027006	52.5433	115.094	2.19045	0.000113532	-
ENSRNOG00000000521	103.86	595.907	5.7376	0.000115485	Cdkn1a
ENSRNOG00000005115	12.0215	43.1309	3.58782	0.000117864	Asf1b
ENSRNOG00000063216	99.9216	281.627	2.81848	0.000120109	Ccnb2
ENSRNOG00000010834	31.2884	7.47022	0.238753	0.000125577	Mpped1
ENSRNOG00000022772	69.0828	151.189	2.18851	0.000125687	Prickle1
ENSRNOG00000018992	13.1938	44.8872	3.40215	0.00013347	Dpysl3
ENSRNOG00000031851	3.62391	23.6606	6.52903	0.000137879	Ndufa4l2
ENSRNOG00000020470	57.2069	151.545	2.64908	0.000139676	Slc25a24
ENSRNOG00000017208	9.59407	38.1089	3.97213	0.000141461	Cspg4
ENSRNOG00000024178	9.5335	38.0151	3.98753	0.000144178	Cenpt
ENSRNOG00000002141	28.7338	75.2133	2.61759	0.00014609	Cd200
ENSRNOG00000003649	106.897	221.941	2.07621	0.000147232	Qsox1
ENSRNOG00000004290	74.8966	153.823	2.05381	0.000147492	Grb10
ENSRNOG00000000918	42.2915	12.2498	0.289652	0.000147502	Zbed5
ENSRNOG00000019604	29.09	74.4054	2.55777	0.000150007	Pld2
ENSRNOG00000014170	71.808	152.2	2.11954	0.000158988	Dbn1
ENSRNOG00000007369	6.79836	48.5517	7.14168	0.000161899	Shisa4
ENSRNOG00000065112	0	10.3117	Inf	0.00016286	-
ENSRNOG00000009227	9.46549	37.7563	3.98884	0.000163988	Aplnr
ENSRNOG00000007364	2.54489	20.261	7.96145	0.000167702	Rab15
ENSRNOG00000016326	52.375	165.013	3.15061	0.000167795	Cx3cl1
ENSRNOG00000023640	7.18115	31.7861	4.42632	0.000168453	Rab25
ENSRNOG00000042576	51.0096	111.527	2.18639	0.000170679	Tcp11l1
ENSRNOG00000014343	12.4379	45.1514	3.63014	0.000181178	Anln
ENSRNOG00000069992	0.698929	13.9275	19.9269	0.000183025	Sgpp2
ENSRNOG00000010524	71.1204	193.897	2.72631	0.000187274	Cryab
ENSRNOG00000002436	17.2577	52.5338	3.04408	0.000188175	Mmd
ENSRNOG00000018646	10.2634	38.5048	3.75166	0.000193523	Hbegf
ENSRNOG00000026059	10.6428	39.3793	3.70009	0.000197606	Paqr6
ENSRNOG00000033235	55.5973	118.952	2.13953	0.000197999	Relb
ENSRNOG00000006921	34.6891	83.3046	2.40146	0.000198046	Rbl1
ENSRNOG00000020197	14.6289	46.6518	3.189	0.000200455	Cd248
ENSRNOG00000015279	0	10.125	Inf	0.000201243	Vtcn1
ENSRNOG00000004874	17.1291	51.8249	3.02555	0.000201866	Flrt3
ENSRNOG00000004554	119.626	331.023	2.76715	0.000202972	Dcn
ENSRNOG00000018330	1.49616	20.7226	13.8505	0.000205152	Fam83f
ENSRNOG00000030776	56.8153	119.732	2.10739	0.000206174	Sytl2
ENSRNOG00000012660	0.349126	11.7939	33.7812	0.000216894	Postn
ENSRNOG00000019434	54.0591	115.161	2.13029	0.000222904	Adat1
ENSRNOG00000010076	1.04738	23.4762	22.4143	0.00022352	Pkp1
ENSRNOG00000017206	62.893	161.987	2.5756	0.000223996	Igfbp5
ENSRNOG00000046848	3.14687	21.9152	6.96413	0.000224816	PCOLCE2
ENSRNOG00000017944	2.13113	18.2069	8.5433	0.000228675	Tbx10
ENSRNOG00000048209	0	11.1426	Inf	0.000244337	Eps8l3
ENSRNOG00000037371	51.0442	108.128	2.11832	0.00024925	Xaf1
ENSRNOG00000023226	192.019	385.995	2.01019	0.000252267	S100a10
ENSRNOG00000025184	0	9.86788	Inf	0.000256618	Prss35
ENSRNOG00000009204	15.8033	48.7481	3.08468	0.00025843	Il17re
ENSRNOG00000010417	22.4112	61.0294	2.72317	0.000263471	Nol4l
ENSRNOG00000015618	21.6731	59.282	2.73527	0.000266966	Wnt5a
ENSRNOG00000011053	39.3705	89.0334	2.26142	0.000267326	Cyp2u1
ENSRNOG00000055564	130.552	335.45	2.56947	0.000277905	RGD1564664
ENSRNOG00000002041	8.83457	34.4502	3.89948	0.000289103	Boc
ENSRNOG00000034066	9575.8	4645.15	0.485093	0.000290773	Hspa8
ENSRNOG00000025384	0.698929	13.182	18.8602	0.000301121	Slc2a10
ENSRNOG00000069670	15825.6	3848.42	0.243177	0.00031545	Ugt2b
ENSRNOG00000002289	5.18537	32.9835	6.36087	0.000326326	Ildr1
ENSRNOG00000016687	4.35583	23.7518	5.45287	0.000331481	Ssc5d
ENSRNOG00000032327	1228.38	336.116	0.273624	0.000357665	Pdia5
ENSRNOG00000006675	35259.7	15251.1	0.432536	0.00035999	Fabp1
ENSRNOG00000019127	29.7202	7.13902	0.240208	0.000360629	Zfp606
ENSRNOG00000008539	62.7808	173.307	2.76051	0.000375019	Lgals2
ENSRNOG00000026647	112.729	231.6	2.05447	0.000380122	Cxcl16
ENSRNOG00000052795	17.0712	50.0946	2.93445	0.00038354	Itpr3
ENSRNOG00000012874	11.3444	39.1105	3.44755	0.000390352	Rgma
ENSRNOG00000004756	8.68069	0	0	0.000392773	Syt2
ENSRNOG00000002345	522.026	157.449	0.301611	0.000394628	Rasgef1b
ENSRNOG00000021274	1.04738	14.2315	13.5877	0.000396256	Fermt1
ENSRNOG00000021793	2.22808	17.6998	7.94396	0.000397523	Tlcd5
ENSRNOG00000002146	55.6947	129.53	2.32571	0.000398562	Pkd2
ENSRNOG00000033658	4.13799	22.3111	5.39176	0.000399694	Kntc1
ENSRNOG00000028137	20.8856	56.3309	2.69711	0.000412864	Mki67
ENSRNOG00000027341	36.9149	11.0773	0.300076	0.000413968	Tenm2
ENSRNOG00000029212	3.24382	33.144	10.2176	0.000446222	Vcan
ENSRNOG00000011407	30.644	90.1772	2.94274	0.000452299	Prag1
ENSRNOG00000003634	204.702	44.2924	0.216375	0.000454705	Zfp354a
ENSRNOG00000017981	106.895	51.8929	0.485457	0.000460279	Mcm10
ENSRNOG00000047531	5.3736	25.8793	4.816	0.000463157	Ccdc57
ENSRNOG00000019716	73.513	31.2441	0.425014	0.000467953	Ntf3
ENSRNOG00000017932	57.3574	124.372	2.16837	0.000482024	St3gal2
ENSRNOG00000019138	59.566	141.065	2.36822	0.000486117	Clec11a
ENSRNOG00000069091	48.9942	103.005	2.10239	0.000490933	Paqr4
ENSRNOG00000006198	6.67789	28.6755	4.29409	0.000496666	Prr11
ENSRNOG00000017511	10.0752	36.8402	3.65654	0.000518495	Dcdc2
ENSRNOG00000019183	167.444	72.1995	0.431185	0.000529106	Alox15
ENSRNOG00000003544	2.44794	18.2223	7.44394	0.000538461	Tbx4
ENSRNOG00000054251	6.96332	28.2541	4.05757	0.000540141	Clec7a
ENSRNOG00000024259	0	15.097	Inf	0.000548289	Tmem54
ENSRNOG00000064984	19.1606	52.2777	2.7284	0.000558391	Plscr2
ENSRNOG00000019630	2329.45	1076.15	0.461978	0.000563103	Hacl1
ENSRNOG00000022466	53.7177	132.17	2.46045	0.000566769	Chchd4
ENSRNOG00000020803	1.08105	13.7408	12.7106	0.000579345	Meox1
ENSRNOG00000016581	44.7774	142.402	3.18021	0.000589967	Serpinb1a
ENSRNOG00000017163	37.8531	84.29	2.22676	0.000595856	Pfkp
ENSRNOG00000067968	55.8594	113.878	2.03866	0.000607558	Tnfsf10
ENSRNOG00000009563	116.611	58.1832	0.498951	0.000615345	Krt2
ENSRNOG00000026065	0.349126	10.6593	30.5313	0.000623105	Slit1
ENSRNOG00000050819	66.9768	177.293	2.64708	0.00065516	Birc5
ENSRNOG00000002711	11.508	37.0044	3.21553	0.000666295	Nuf2
ENSRNOG00000049277	21.9667	57.0851	2.59871	0.000688238	Syne4
ENSRNOG00000045683	374.759	860.427	2.29594	0.000694311	Mfap4
ENSRNOG00000050794	36.6485	93.2275	2.54383	0.000703945	Pdlim4
ENSRNOG00000053026	6.9667	27.5958	3.9611	0.000714816	Shcbp1
ENSRNOG00000013808	10.0099	0.309052	0.0308748	0.000718374	Ces2g
ENSRNOG00000046803	8.9618	32.5628	3.63351	0.000729666	Arhgef16
ENSRNOG00000008237	27.9841	66.1807	2.36494	0.000731943	Unc13b
ENSRNOG00000054033	5.43687	24.3437	4.47752	0.000787867	Adap1
ENSRNOG00000007688	85.8226	39.8419	0.464235	0.000800064	Sms
ENSRNOG00000000924	10.5513	35.2752	3.34321	0.00086646	Slc7a1
ENSRNOG00000005868	53.5164	107.763	2.01364	0.00087468	Ttc21b
ENSRNOG00000000860	0.349126	10.3563	29.6634	0.000899852	Vwa7
ENSRNOG00000000814	1731.51	799.971	0.462008	0.000908822	Fabp7
ENSRNOG00000026336	2.19441	16.068	7.32225	0.000933067	Tmem255b
ENSRNOG00000018953	19.3922	50.3781	2.59786	0.00095789	Cblc
ENSRNOG00000002365	13.4887	53.8877	3.99503	0.000976442	Itm2a
ENSRNOG00000004063	14.8212	42.1705	2.84528	0.000981717	Sh3pxd2b
ENSRNOG00000027240	8.33021	30.0659	3.60926	0.000998036	Kndc1
ENSRNOG00000070397	61.5071	153.24	2.49142	0.00100492	C4b
ENSRNOG00000015346	16.7833	45.6736	2.72137	0.00101107	Obsl1
ENSRNOG00000058891	8.61133	30.9337	3.59221	0.00102414	Cys1
ENSRNOG00000036837	202.912	16.8611	0.0830955	0.00102572	Nfe2
ENSRNOG00000034290	97.1417	235.964	2.42907	0.00103086	Ccl21
ENSRNOG00000016013	10.3301	34.0322	3.29449	0.00104563	Gprc5b
ENSRNOG00000013535	0	8.12317	Inf	0.00106447	Cdh6
ENSRNOG00000008356	5.33722	23.682	4.43714	0.00107985	Myo5c
ENSRNOG00000014963	43.6866	206.724	4.73197	0.00108153	Adgrg1
ENSRNOG00000009797	0	8.07288	Inf	0.00108883	Aqp3
ENSRNOG00000007002	1.84596	14.7095	7.96846	0.00108952	Lif
ENSRNOG00000010473	7.08691	27.8365	3.92787	0.0010956	Cand2
ENSRNOG00000004346	71.9491	199.51	2.77294	0.00110357	Notch3
ENSRNOG00000013474	1.04738	12.7047	12.13	0.00114397	Casz1
ENSRNOG00000033893	2.82938	17.7775	6.28318	0.00114581	Cacna1h
ENSRNOG00000066981	265.52	639.687	2.40918	0.00116375	-
ENSRNOG00000042496	29.0412	73.6131	2.53478	0.00117931	Cyp4f5
ENSRNOG00000030101	2.82938	17.5865	6.21565	0.00119254	Traip
ENSRNOG00000019477	2.89334	17.3753	6.00527	0.00123009	Zmynd15
ENSRNOG00000006735	18.7323	48.2667	2.57665	0.00123848	Cdkn2b
ENSRNOG00000003732	13.2254	44.8521	3.39136	0.00124213	Flrt2
ENSRNOG00000020136	16.4446	43.8522	2.66666	0.00125673	Tgm1
ENSRNOG00000008849	1.08037	15.579	14.42	0.00125907	Guca2a
ENSRNOG00000015365	2.47891	16.8749	6.80738	0.00126086	Col4a3
ENSRNOG00000009334	26.4179	121.83	4.61165	0.00126898	Knstrn
ENSRNOG00000001082	36.3068	119.309	3.28614	0.00127729	Abcb9
ENSRNOG00000023148	2.09543	15.7499	7.51631	0.00128952	Col11a1
ENSRNOG00000015308	11.2215	35.1515	3.13251	0.00130031	Pbk
ENSRNOG00000008000	1.11336	12.2069	10.964	0.00130062	Syt13
ENSRNOG00000019202	25.5809	61.0203	2.38539	0.00132911	Pvr
ENSRNOG00000001427	25.7196	61.8034	2.40297	0.00136665	Orai2
ENSRNOG00000024127	71.4343	31.9262	0.44693	0.00137059	Atp13a5
ENSRNOG00000025735	6.38934	25.3754	3.97153	0.00137849	Wdr86
ENSRNOG00000001608	1.14635	12.3705	10.7911	0.00138331	Nxpe3
ENSRNOG00000012068	2.1291	23.7722	11.1654	0.00138491	D630039A03Rik
ENSRNOG00000047924	5.24501	34.0581	6.49343	0.00142017	Zbtb7c
ENSRNOG00000067711	94.5846	243.739	2.57695	0.00146717	-
ENSRNOG00000066431	16.9711	0	0	0.00147112	-
ENSRNOG00000009754	864.372	358.368	0.414599	0.00148951	Nampt
ENSRNOG00000005690	64.4568	156.743	2.43175	0.00155236	Lmcd1
ENSRNOG00000008045	9.66344	31.6252	3.27266	0.00155602	Slamf9
ENSRNOG00000014254	3730.15	1728.2	0.463304	0.0015562	Cpt1a
ENSRNOG00000019536	27.7814	63.5108	2.28609	0.00156137	Smim3
ENSRNOG00000001739	0	7.8453	Inf	0.00156578	Meltf
ENSRNOG00000015520	4.39085	27.7631	6.32294	0.00165614	Ticrr
ENSRNOG00000028390	38.6944	80.1527	2.07143	0.00165746	Hhipl1
ENSRNOG00000014960	6.49034	30.9008	4.76105	0.00166971	Bard1
ENSRNOG00000021412	12.1423	35.6894	2.93925	0.00172561	Slfn13
ENSRNOG00000001869	0	8.97694	Inf	0.00173399	Rab44
ENSRNOG00000011360	6.29036	37.0809	5.89487	0.00174905	Dkk2
ENSRNOG00000059540	11.6882	41.5202	3.55234	0.00175464	Gcnt3
ENSRNOG00000001414	28.7698	109.061	3.79083	0.00176088	Serpine1
ENSRNOG00000047697	46.0995	195.054	4.23115	0.00184263	Ggt1
ENSRNOG00000060879	1.3965	13.2768	9.5072	0.00185594	1500009L16Rik
ENSRNOG00000007387	302.361	129.758	0.42915	0.00186348	Per1
ENSRNOG00000049517	64.2491	134.942	2.10029	0.001871	Tnfaip3
ENSRNOG00000048433	22.7363	53.6094	2.35787	0.00191089	Tshz2
ENSRNOG00000015318	63.592	152.888	2.40421	0.00194029	Heyl
ENSRNOG00000023309	13.7567	39.1346	2.84477	0.001958	Anks6
ENSRNOG00000024757	18.6549	55.4024	2.96987	0.0019953	Endod1
ENSRNOG00000001169	44.3132	90.1872	2.03522	0.00199855	Slc37a1
ENSRNOG00000017918	0.349126	9.21122	26.3837	0.0020128	Iglon5
ENSRNOG00000069663	16.9456	44.0024	2.59668	0.00202175	Arl4c
ENSRNOG00000007546	141.018	44.9593	0.318819	0.00203005	Asns
ENSRNOG00000002525	1.74834	14.1202	8.07636	0.00204712	Ptgs2
ENSRNOG00000027002	50.312	103.102	2.04926	0.00205801	Mast4
ENSRNOG00000017659	0.349126	9.07714	25.9996	0.00211529	Hs3st2
ENSRNOG00000013927	18.2122	45.9569	2.52342	0.00213803	Jag2
ENSRNOG00000054515	27.5622	61.3263	2.22502	0.00214515	Fgd6
ENSRNOG00000011330	1014.94	2131.45	2.10006	0.00216746	Ces2a
ENSRNOG00000061895	1.91059	14.4725	7.57487	0.0021973	Ly49si1
ENSRNOG00000039902	69.1045	140.242	2.02942	0.00219892	Lbh
ENSRNOG00000001195	2.47688	15.8136	6.3845	0.00221153	Trpv4
ENSRNOG00000032922	22.8202	54.0569	2.36882	0.00222392	Dclk1
ENSRNOG00000048838	13.6412	37.4298	2.74388	0.00224655	Gjc1
ENSRNOG00000000801	20.5722	49.6598	2.41393	0.00224871	Msl3l2
ENSRNOG00000005392	13.6028	38.0878	2.8	0.00230447	Ngfr
ENSRNOG00000046449	58.191	26.4169	0.453969	0.00236502	Npy
ENSRNOG00000043203	1.84461	13.3978	7.26324	0.0023846	Krt75
ENSRNOG00000016366	27.6234	72.3728	2.61998	0.00241336	Colec12
ENSRNOG00000027024	11.2249	53.3645	4.75411	0.00241534	Rgs16
ENSRNOG00000000321	47.9392	135.213	2.82051	0.00248274	Cd24
ENSRNOG00000018715	27.7086	71.4758	2.57955	0.00252382	Clec10a
ENSRNOG00000054901	32.1035	10.8795	0.338888	0.00253737	Rif1
ENSRNOG00000061085	14.0206	38.1924	2.72402	0.0026023	Fancd2
ENSRNOG00000000491	1.74698	13.5095	7.73302	0.0026628	Spdef
ENSRNOG00000003802	46.408	102.166	2.20149	0.00268263	Pttg1
ENSRNOG00000003486	19.9915	48.613	2.43169	0.00268588	Mnda
ENSRNOG00000006526	4.4548	33.0589	7.42095	0.00270043	Sema3c
ENSRNOG00000020014	146.69	352.863	2.40551	0.00274579	Myh14
ENSRNOG00000011424	2.50987	26.1903	10.4349	0.00275095	Cldn23
ENSRNOG00000002773	22.3572	51.3794	2.29812	0.00277277	Rgs4
ENSRNOG00000000906	0.698252	10.1635	14.5557	0.00278835	Medag
ENSRNOG00000016920	0.731921	10.0931	13.7899	0.0028212	Spire2
ENSRNOG00000054474	0.349803	8.6273	24.6633	0.00283541	Mastl
ENSRNOG00000013380	5.78532	22.6563	3.91617	0.00287536	Rhov
ENSRNOG00000005341	202.044	30.1457	0.149203	0.00288009	Upp2
ENSRNOG00000008785	9.34528	41.0412	4.39166	0.00288469	Klf5
ENSRNOG00000010392	30.4302	65.215	2.1431	0.00289827	Nrg1
ENSRNOG00000004403	249.465	109.015	0.436993	0.00291828	Slc25a32
ENSRNOG00000060179	43.6516	115.406	2.6438	0.0029441	Gpc3
ENSRNOG00000053735	16.2564	43.6742	2.68659	0.00303071	Hebp2
ENSRNOG00000029911	13.3773	37.6266	2.81273	0.00307034	Cilp
ENSRNOG00000004699	4.63762	22.6289	4.87942	0.00307857	Fibin
ENSRNOG00000021586	37.1741	74.8552	2.01364	0.00308763	Gpr39
ENSRNOG00000018780	2.79504	16.0975	5.75932	0.00310993	Sh3rf2
ENSRNOG00000005825	386.947	1221.04	3.15559	0.00313938	Lyz2
ENSRNOG00000017156	7.46835	31.9946	4.28402	0.00321182	Ankle1
ENSRNOG00000017539	3.14417	18.9199	6.01746	0.00322734	Mmp9
ENSRNOG00000058006	29.9912	132.188	4.40757	0.00324798	Sncg
ENSRNOG00000006519	4.70631	19.8118	4.20964	0.00331825	Tmem107
ENSRNOG00000019763	6.00181	25.8105	4.30046	0.00332593	Mlph
ENSRNOG00000047573	2.83006	16.8765	5.96331	0.003372	Ttc39a
ENSRNOG00000054360	2.09611	22.3309	10.6535	0.00339068	Tspan11
ENSRNOG00000019943	8.17202	26.4078	3.23149	0.00345426	Slc7a6
ENSRNOG00000020770	34.5804	70.2985	2.0329	0.00346853	Arl4d
ENSRNOG00000008323	9.62571	29.611	3.07624	0.00348345	Pitpnm3
ENSRNOG00000070523	5.30491	21.4201	4.0378	0.00364758	Mxd3
ENSRNOG00000021731	7.25255	25.1774	3.47152	0.00365464	N4bp3
ENSRNOG00000000878	38.233	105.135	2.74984	0.00373423	Slc44a4
ENSRNOG00000026060	3.14281	16.8698	5.36775	0.00375166	Arsi
ENSRNOG00000017428	18.439	44.5662	2.41695	0.00375689	Map1b
ENSRNOG00000014776	12.5245	34.6866	2.7695	0.00377349	Adcy7
ENSRNOG00000019187	12.4908	1.94314	0.155566	0.00377992	Dnajb7
ENSRNOG00000002776	7.63264	28.1378	3.68651	0.00385944	Sell
ENSRNOG00000039357	19.511	4.56371	0.233904	0.00388945	Niban3
ENSRNOG00000067971	3.27681	16.6362	5.07695	0.00390086	Sprn
ENSRNOG00000005853	0.698252	11.1085	15.9089	0.00392638	Tacr1
ENSRNOG00000039808	0	6.64998	Inf	0.00394637	Isx
ENSRNOG00000006450	16.4672	53.6437	3.2576	0.00396493	Erbb2
ENSRNOG00000037211	1.08037	10.8453	10.0385	0.00399417	Kif14
ENSRNOG00000021381	0.349126	16.4075	46.996	0.00401062	Ccdc68
ENSRNOG00000026044	65.1837	26.2164	0.402193	0.00403448	Prrg1
ENSRNOG00000010799	51.4071	23.3723	0.454651	0.00407294	Noct
ENSRNOG00000036682	33.9282	68.5814	2.02136	0.00412182	Pycr1
ENSRNOG00000004393	0.698929	9.62922	13.7771	0.00422991	Fcamr
ENSRNOG00000001821	0	16.3567	Inf	0.00428656	Adipoq
ENSRNOG00000022136	1.74563	12.4757	7.14681	0.0042882	BC016579
ENSRNOG00000019643	10.3273	30.4906	2.95241	0.00439599	Pcyox1l
ENSRNOG00000020899	0	6.68619	Inf	0.00444088	Fgf19
ENSRNOG00000015160	11.6043	32.2477	2.77894	0.00448697	Gem
ENSRNOG00000007805	8.59415	29.2175	3.3997	0.00453917	Mybl2
ENSRNOG00000004516	7.7619	24.9042	3.20851	0.00463525	Itgbl1
ENSRNOG00000026293	911.448	1829.3	2.00702	0.00466109	Jun
ENSRNOG00000037302	19.1441	44.2993	2.314	0.00468404	Rad51
ENSRNOG00000029889	0	6.55881	Inf	0.00469219	Clca4
ENSRNOG00000064701	0.349803	7.9321	22.6759	0.00471442	Ncs1
ENSRNOG00000007564	66.735	593.132	8.88787	0.00482241	Evc
ENSRNOG00000019174	26.5892	55.8666	2.10111	0.00485236	Chtf18
ENSRNOG00000043093	10.9677	35.8852	3.27189	0.00492246	Ap1m2
ENSRNOG00000015184	4.99148	19.609	3.9285	0.00492265	Clic3
ENSRNOG00000060687	6.42233	22.7291	3.53907	0.00493393	Slc24a3
ENSRNOG00000011901	0.698252	9.51794	13.6311	0.00496537	Rrad
ENSRNOG00000007067	0	6.42473	Inf	0.00497715	Padi1
ENSRNOG00000005996	40.222	17.0951	0.425018	0.00502517	Lhx6
ENSRNOG00000008412	3.87609	17.5791	4.53527	0.00507416	Gprc5a
ENSRNOG00000016558	5.3379	20.3026	3.80347	0.00514266	Pllp
ENSRNOG00000013177	127.527	275.357	2.15921	0.00519384	Map3k1
ENSRNOG00000011394	9.76174	28.715	2.94159	0.00525092	Kif3c
ENSRNOG00000025691	7.24646	23.7021	3.27086	0.00536267	Pla2g7
ENSRNOG00000023546	66.8478	178.29	2.6671	0.0053802	Hspb1
ENSRNOG00000019778	53.7265	108.578	2.02094	0.00538255	-
ENSRNOG00000031031	36.5459	11.9592	0.327237	0.00541639	Zfp292
ENSRNOG00000003715	11.473	45.3482	3.9526	0.00542499	Srpx2
ENSRNOG00000024711	13.6392	34.8897	2.55805	0.00544421	Sdk2
ENSRNOG00000013045	1.08172	10.1642	9.39628	0.00544924	Setd7
ENSRNOG00000025120	2.79301	14.8637	5.32173	0.00545191	Gli1
ENSRNOG00000066159	17.428	41.3617	2.37328	0.00546422	Cpm
ENSRNOG00000018615	3.84512	17.1775	4.46735	0.00555817	Cenph
ENSRNOG00000058422	12.5238	46.9621	3.74983	0.00565114	Lilrb3a
ENSRNOG00000067203	1.46317	11.155	7.6239	0.0056756	B4galnt2
ENSRNOG00000011921	6.80242	23.1202	3.39883	0.00573559	Dusp4
ENSRNOG00000016706	9.95064	28.5119	2.86533	0.00582674	Fanca
ENSRNOG00000003603	23.3006	51.6898	2.21839	0.00588117	Arhgap44
ENSRNOG00000057616	2.89266	14.7842	5.11094	0.00604703	Ptch2
ENSRNOG00000010438	9.72536	28.0473	2.88393	0.00609993	Cpt1b
ENSRNOG00000008839	77.7588	22.0754	0.283896	0.00618575	Pparg
ENSRNOG00000020908	5.75571	20.5111	3.5636	0.00619661	Hrob
ENSRNOG00000007370	18.3206	46.7311	2.55074	0.00619834	Rnf144a
ENSRNOG00000022239	1.46384	14.6287	9.99337	0.00634703	Trarg1
ENSRNOG00000049880	1.78065	12.2089	6.85642	0.00637069	Tmem200c
ENSRNOG00000046492	6.48628	21.8914	3.37503	0.0065208	Nemp1
ENSRNOG00000011821	17.4439	41.4153	2.3742	0.00660006	S100a4
ENSRNOG00000007102	19.5544	44.5404	2.27776	0.00662734	Acss1
ENSRNOG00000005826	22.0623	3.78704	0.171652	0.00664658	-
ENSRNOG00000002802	15.9002	74.9769	4.71545	0.00671626	Cxcl1
ENSRNOG00000031167	49.5785	111.695	2.25289	0.00671711	-
ENSRNOG00000008992	0.731244	8.90217	12.174	0.00672768	Grik3
ENSRNOG00000029386	53.606	460.975	8.59931	0.00677434	RT1-N2
ENSRNOG00000021256	0	12.4603	Inf	0.00682445	Adra1d
ENSRNOG00000046635	9.75971	31.6581	3.24375	0.00682898	Cdca5
ENSRNOG00000016222	167.229	5.63166	0.0336762	0.00685086	Ppp1r3g
ENSRNOG00000030719	83.6862	30.3079	0.362161	0.00690173	Csmd1
ENSRNOG00000016576	24.4456	51.86	2.12145	0.00695365	Carmil1
ENSRNOG00000016812	1.4295	10.8275	7.57437	0.00698137	Adamts16
ENSRNOG00000043387	27.6605	57.368	2.07401	0.00699003	Cpe
ENSRNOG00000047986	10334.1	3671.07	0.35524	0.00700204	Sult2a2
ENSRNOG00000011042	20.2608	5.57533	0.275178	0.00707324	-
ENSRNOG00000005038	4.641	24.8036	5.34445	0.00711572	Ube2t
ENSRNOG00000011557	5.37021	19.9788	3.7203	0.00713845	S100a8
ENSRNOG00000004956	61.3091	141.108	2.30159	0.00720742	Jade2
ENSRNOG00000017628	311.841	773.018	2.47888	0.00725025	Tagln
ENSRNOG00000032508	872.251	345.656	0.39628	0.00730443	Acot5
ENSRNOG00000008515	0	9.91582	Inf	0.00730531	Tmem45b
ENSRNOG00000016752	32.7365	78.9604	2.412	0.00732558	Crispld2
ENSRNOG00000004006	425.493	151.396	0.355812	0.00733622	Dnajb9
ENSRNOG00000033496	16.7278	38.8782	2.32417	0.00739012	Igdcc4
ENSRNOG00000017412	21.1035	6.29567	0.298324	0.00740268	AABR07001512.1
ENSRNOG00000010350	120.205	289.839	2.4112	0.00743134	Rcan2
ENSRNOG00000001130	8.30331	25.0885	3.02151	0.00784727	Nos1
ENSRNOG00000020867	22.6629	48.7722	2.15207	0.00786688	Numbl
ENSRNOG00000048823	0	5.98596	Inf	0.0078932	AABR07007146.1
ENSRNOG00000021484	10.7162	29.0891	2.71449	0.00792988	AABR07003537.1
ENSRNOG00000054086	41.4818	9.6188	0.23188	0.00795142	Sp5
ENSRNOG00000003769	52.2825	24.9611	0.477428	0.00801932	Tmem163
ENSRNOG00000020058	22.0586	48.1156	2.18126	0.00808086	Celsr2
ENSRNOG00000056001	2.79504	25.2454	9.03222	0.00818622	Sftpd
ENSRNOG00000036603	4.22386	17.743	4.20066	0.00824928	Ifit1bl
ENSRNOG00000015544	0.349803	7.43401	21.252	0.00824979	-
ENSRNOG00000054142	16.1457	3.38682	0.209767	0.00825556	Slc30a2
ENSRNOG00000015353	7.88685	0.579555	0.0734837	0.00832279	Prss12
ENSRNOG00000015550	8.65311	25.1116	2.90203	0.00843491	Ptgds
ENSRNOG00000028541	0	5.80662	Inf	0.00853872	Btnl2
ENSRNOG00000007281	7.43672	23.6606	3.18159	0.00859456	Flnc
ENSRNOG00000010111	21.2058	45.5188	2.14652	0.00862078	Exoc3l4
ENSRNOG00000028243	21.5893	82.1799	3.80651	0.00866816	Derl3
ENSRNOG00000016708	16.4763	37.8364	2.29642	0.00874921	Necab3
ENSRNOG00000000275	2.57585	14.0823	5.46705	0.00882808	Fam13c
ENSRNOG00000046655	7.91781	24.0457	3.03692	0.0088329	AABR07051395.1
ENSRNOG00000039891	4.25956	16.9482	3.97887	0.00887297	Adgrg5
ENSRNOG00000034236	1.04941	9.64766	9.19342	0.00907414	C2cd4a
ENSRNOG00000008030	14.3155	34.116	2.38315	0.00916686	Shc2
ENSRNOG00000003785	10.2923	35.129	3.41312	0.00916801	Usp43
ENSRNOG00000047307	47.9199	22.9292	0.478489	0.00917532	Cntfr
ENSRNOG00000050223	7.81545	23.739	3.03745	0.00920983	Rin1
ENSRNOG00000007159	9.21534	26.5768	2.88397	0.00926457	Ccl2
ENSRNOG00000005574	8.96519	25.7224	2.86914	0.00931035	Adamts8
ENSRNOG00000018122	1.4295	10.6067	7.41985	0.00931402	Tspan17
ENSRNOG00000060307	81.4903	37.397	0.458913	0.00933904	Ten1
ENSRNOG00000017964	31.1517	12.4683	0.400245	0.00936194	Slc22a25
ENSRNOG00000013521	255.135	114.191	0.447569	0.00938949	Dhfr
ENSRNOG00000000795	80.0547	200.043	2.49883	0.00948953	RT1-N3
ENSRNOG00000014961	6.42436	20.914	3.25542	0.00969791	Pdpn
ENSRNOG00000065770	18.6343	40.9839	2.19938	0.00975944	Rmi2
ENSRNOG00000015787	17.7028	52.6455	2.97385	0.00986926	P3h4
ENSRNOG00000057458	14.9408	36.0703	2.41422	0.00987208	Oip5
ENSRNOG00000010344	1.39921	10.3636	7.40677	0.00994871	B4galnt3
ENSRNOG00000014513	20.9853	44.6278	2.12662	0.00998588	Rexo5
ENSRNOG00000011478	220.499	100.179	0.454328	0.0100041	Ackr4
ENSRNOG00000053577	16.312	36.8804	2.26094	0.0100686	Gramd1b
ENSRNOG00000022490	56.7376	26.4166	0.465592	0.0101447	-
ENSRNOG00000068537	15.804	39.382	2.49191	0.0101558	Hs3st1
ENSRNOG00000037718	0.699605	8.38631	11.9872	0.0101922	Cfap52
ENSRNOG00000021657	35.9321	15.6661	0.435992	0.0102203	Pld6
ENSRNOG00000057832	240.567	806.278	3.35157	0.0102362	Rnf125
ENSRNOG00000005376	28.0749	56.1922	2.00151	0.0104498	Mad2l1
ENSRNOG00000059705	22.4828	47.4375	2.10995	0.0105075	Elmo1
ENSRNOG00000000515	4.53999	17.3796	3.82812	0.0106766	Mapk13
ENSRNOG00000009488	1814.21	802.665	0.442431	0.0107777	Cyp7a1
ENSRNOG00000016408	22.5781	47.0734	2.08491	0.0109961	Kirrel1
ENSRNOG00000004889	0	5.51601	Inf	0.0110979	Vangl2
ENSRNOG00000001765	1.91059	14.4946	7.58646	0.0113085	Slc51a
ENSRNOG00000000691	7.36803	22.7542	3.08824	0.0113426	Foxn4
ENSRNOG00000004084	6.16677	20.2158	3.27818	0.0113583	Lratd1
ENSRNOG00000010515	12.1527	29.8882	2.45938	0.011445	Trim59
ENSRNOG00000055433	4.92279	17.7279	3.60119	0.0114793	Trim46
ENSRNOG00000003098	16.3016	37.643	2.30916	0.0115947	Prom1
ENSRNOG00000018003	1.39786	20.8359	14.9056	0.0116134	F2rl1
ENSRNOG00000019745	10.0159	1.42291	0.142064	0.0116802	Actn3
ENSRNOG00000002343	7.11923	30.0086	4.21514	0.0116943	Uchl1
ENSRNOG00000005410	0.731921	10.2389	13.9891	0.0118623	Cdca7l
ENSRNOG00000033984	7.98582	22.6617	2.83774	0.0119963	Ifnlr1
ENSRNOG00000001892	1.3965	10.068	7.20942	0.0120112	Tbx1
ENSRNOG00000013956	43.0965	88.7834	2.0601	0.0122349	Rnf38
ENSRNOG00000005971	5.46919	18.6336	3.40702	0.0122834	Gpr176
ENSRNOG00000029055	3.49735	14.8318	4.24087	0.0122965	Ttk
ENSRNOG00000063217	0.382118	6.95669	18.2056	0.0125003	Rrlt
ENSRNOG00000032311	11.2845	0.681794	0.0604184	0.0125557	Ttll8
ENSRNOG00000068913	15.641	36.5	2.3336	0.0126063	Mpzl3
ENSRNOG00000032446	12.2434	30.4336	2.48572	0.0126071	Recql4
ENSRNOG00000014896	0.764236	8.01356	10.4857	0.0126598	Adgrg3
ENSRNOG00000055519	2.54354	12.475	4.9046	0.0127608	AABR07002868.1
ENSRNOG00000069899	135.474	368.107	2.71718	0.0128569	-
ENSRNOG00000004682	1.74901	10.5979	6.05937	0.0129453	Parpbp
ENSRNOG00000029996	2429.59	668.945	0.275333	0.0130022	AABR07054368.1
ENSRNOG00000053895	19.3269	41.7847	2.162	0.0132075	B3gnt9
ENSRNOG00000031439	1.43017	10.1293	7.0826	0.0132166	AC117869.1
ENSRNOG00000025254	2.92633	13.3747	4.57047	0.013266	Qrich2
ENSRNOG00000005132	9.03185	24.4885	2.71135	0.0133182	Slc52a3
ENSRNOG00000010450	1.04738	9.11335	8.70111	0.0133238	Elovl7
ENSRNOG00000011723	19.3612	70.4257	3.63746	0.0133601	Slc44a3
ENSRNOG00000031443	0.698929	7.89792	11.3	0.0133628	Havcr2
ENSRNOG00000003033	22.1348	47.8273	2.16073	0.0134729	Plcd3
ENSRNOG00000008986	4.9908	17.8858	3.58376	0.013513	Diaph3
ENSRNOG00000027491	11.3774	29.2587	2.57165	0.013874	Vldlr
ENSRNOG00000057322	5.02041	22.1901	4.41998	0.0138786	Efna3
ENSRNOG00000012019	4.29052	15.8552	3.69539	0.0139072	B3galnt1
ENSRNOG00000012950	7.28486	21.3051	2.92458	0.0141534	Efr3b
ENSRNOG00000028892	1.04941	8.87033	8.45269	0.0141857	Prr36
ENSRNOG00000014671	11.1906	2.21365	0.197814	0.0142419	Tesmin
ENSRNOG00000045743	219.149	99.5781	0.454385	0.0142685	Etnppl
ENSRNOG00000003468	0	5.2455	Inf	0.014301	Capn8
ENSRNOG00000002053	2.16277	11.2797	5.2154	0.0143546	Fras1
ENSRNOG00000047321	0.349126	113.671	325.588	0.0144741	Hba-a3
ENSRNOG00000019704	36.7893	17.0498	0.463445	0.0144991	Resp18
ENSRNOG00000011654	2.54421	12.3705	4.8622	0.014508	Plk4
ENSRNOG00000038035	11.8242	31.0353	2.62473	0.014634	Kif4a
ENSRNOG00000051418	0	5.18852	Inf	0.0146661	RGD1310935
ENSRNOG00000018827	5.05679	17.2405	3.40939	0.0146946	Htr7
ENSRNOG00000002937	37.4064	17.1678	0.458954	0.0147601	Ren
ENSRNOG00000007332	6.90004	20.1892	2.92596	0.0147922	Sstr3
ENSRNOG00000047860	12.7328	34.5236	2.71139	0.0150387	Plin5
ENSRNOG00000003606	7.34518	25.6436	3.49121	0.0150981	AABR07014550.1
ENSRNOG00000059827	1.46249	9.52093	6.51009	0.0151283	6330403K07Rik
ENSRNOG00000010888	15.8316	41.9084	2.64714	0.0151864	Ankrd33b
ENSRNOG00000049530	27.1753	10.8393	0.398864	0.0152353	AABR07012054.1
ENSRNOG00000054989	3.84648	15.0118	3.90274	0.0153619	Grhl1
ENSRNOG00000030475	0.731244	7.81346	10.6852	0.0153688	Pwwp3b
ENSRNOG00000070694	0	6.78843	Inf	0.0154074	-
ENSRNOG00000016196	4.00535	14.7436	3.68099	0.0156127	Dlgap1
ENSRNOG00000008346	3.9084	14.8274	3.79373	0.0156432	Itgb6
ENSRNOG00000056714	15.2659	34.0473	2.23028	0.0156827	Sla
ENSRNOG00000020563	6.77281	20.5908	3.04022	0.0156994	Cma1
ENSRNOG00000008759	13.0358	30.3544	2.32854	0.0157274	Csf3r
ENSRNOG00000017193	5.05679	17.327	3.42649	0.0158317	Lingo1
ENSRNOG00000018649	918.15	274.838	0.299339	0.0159312	Slc35c2
ENSRNOG00000006731	12.5554	42.8942	3.41639	0.0159702	Spc25
ENSRNOG00000006850	0.349126	6.6158	18.9496	0.0161962	Ovol2
ENSRNOG00000007923	11.0956	27.5271	2.48089	0.016319	Cgref1
ENSRNOG00000064527	1.78133	10.4977	5.89319	0.01645	-
ENSRNOG00000011271	45.23	95.6036	2.11372	0.0164671	Mcc
ENSRNOG00000064585	22.0966	8.07725	0.365542	0.0164782	Dcdc2b
ENSRNOG00000021137	26.4118	54.5826	2.0666	0.0164888	Kctd15
ENSRNOG00000016058	9.1837	24.6678	2.68605	0.0166035	Kazald1
ENSRNOG00000042944	20.5352	43.6752	2.12685	0.0166393	Cenpw
ENSRNOG00000047894	2.82938	32.2457	11.3967	0.0169769	AABR07034648.1
ENSRNOG00000009031	0	5.98225	Inf	0.0169841	Gucy2c
ENSRNOG00000020525	12.3272	30.1158	2.44304	0.0171215	Col5a3
ENSRNOG00000020138	4.00602	14.7748	3.68815	0.0171597	Slc4a3
ENSRNOG00000002930	31.8154	97.0697	3.05103	0.0173656	Ppl
ENSRNOG00000068894	8.71098	1.15241	0.132293	0.017437	Tssk1b
ENSRNOG00000036760	4.88777	18.286	3.74118	0.0174821	Tmc5
ENSRNOG00000058039	218.782	604.07	2.76106	0.0176703	Acta2
ENSRNOG00000024728	17.8768	37.7721	2.11291	0.0178959	Arhgap22
ENSRNOG00000000529	48.8293	113.593	2.32632	0.0181658	Pim1
ENSRNOG00000002820	2.47688	11.7932	4.76134	0.0181811	-
ENSRNOG00000012772	693.822	261.718	0.377211	0.0182657	Nqo1
ENSRNOG00000059857	33.2038	99.5098	2.99694	0.0187232	Rnd1
ENSRNOG00000018782	18.5633	39.2134	2.11241	0.0189632	Gmnn
ENSRNOG00000060241	5.65945	0	0	0.0192147	-
ENSRNOG00000009787	3.56198	13.789	3.87116	0.0193781	Efcc1
ENSRNOG00000005720	12.4888	3.09555	0.247867	0.0195561	Spic
ENSRNOG00000011181	8.51235	31.9028	3.74782	0.0197612	Cpa3
ENSRNOG00000067934	5.75436	0.309052	0.0537075	0.019838	-
ENSRNOG00000005286	23.0895	8.57534	0.371395	0.0200306	Coch
ENSRNOG00000017136	9.28538	24.2475	2.61136	0.0200634	Syt17
ENSRNOG00000009022	6.45261	19.1753	2.97171	0.020119	Rtkn
ENSRNOG00000064122	0.349126	6.3587	18.2132	0.020153	-
ENSRNOG00000064749	17.3681	36.5985	2.10722	0.0201862	Sowahc
ENSRNOG00000065758	28.1904	12.4543	0.441791	0.0202541	Alg13
ENSRNOG00000070169	5.68838	0.270503	0.0475536	0.0204326	-
ENSRNOG00000012982	21.0196	7.59557	0.361356	0.0205557	Map9
ENSRNOG00000050024	4.19019	15.223	3.633	0.0206248	Ms4a4a
ENSRNOG00000014039	7.63264	0.927157	0.121473	0.0206279	Sucnr1
ENSRNOG00000063031	21.1432	42.7638	2.02258	0.0209174	Fam131a
ENSRNOG00000048139	2.16209	11.0314	5.10216	0.0210168	Ncmap
ENSRNOG00000009951	6.70615	23.0653	3.43943	0.0211831	Aif1l
ENSRNOG00000048949	89.9012	44.3365	0.49317	0.0211929	Elovl6
ENSRNOG00000063855	53.1276	182.648	3.43792	0.021299	Cyp2b1
ENSRNOG00000019582	11.6063	27.27	2.34957	0.0214476	Mthfd1l
ENSRNOG00000038361	420.12	200.249	0.476648	0.0216234	RGD1564865
ENSRNOG00000024808	8.55211	23.0425	2.69436	0.0219497	Stk39
ENSRNOG00000021966	5.02244	16.6258	3.3103	0.0219617	Il17rd
ENSRNOG00000023951	5.34128	17.032	3.18876	0.0220272	Tbc1d30
ENSRNOG00000036959	0.349126	6.09556	17.4595	0.0220391	RGD1561551
ENSRNOG00000007345	17.4951	49.4701	2.82765	0.0220577	Amot
ENSRNOG00000029223	15.9669	4.92472	0.308433	0.022174	Prss32
ENSRNOG00000020783	5.27327	16.9868	3.2213	0.0223194	Ntf4
ENSRNOG00000000257	164.211	330.171	2.01065	0.0223226	Smpd3
ENSRNOG00000013162	25.9225	10.3429	0.398991	0.0224446	Zcchc12
ENSRNOG00000013481	9.41058	27.7899	2.95305	0.0227491	Cdh11
ENSRNOG00000000638	7.47038	20.7792	2.78155	0.0229091	Zfp365
ENSRNOG00000037190	2.54489	11.6293	4.56969	0.022985	Cd101
ENSRNOG00000003841	29.3173	9.40528	0.32081	0.0230124	Kcnh1
ENSRNOG00000049827	0	6.88127	Inf	0.0230157	Arl14
ENSRNOG00000031801	19.3879	42.7219	2.20354	0.0230903	Ephb3
ENSRNOG00000028460	3.24179	12.9752	4.00247	0.0231733	Lrrc8e
ENSRNOG00000007247	88.8605	12.1126	0.136311	0.0232156	A2ml1
ENSRNOG00000049045	2.79504	12.0185	4.29994	0.0234354	AABR07045032.1
ENSRNOG00000008168	5.8217	21.4815	3.6899	0.023625	Wnt5b
ENSRNOG00000008871	0	4.71791	Inf	0.0236392	Sdr16c5
ENSRNOG00000066847	14.0247	3.80482	0.271294	0.0236529	Gnrh1
ENSRNOG00000009694	39.7402	208.057	5.23543	0.0236655	Bmp4
ENSRNOG00000059894	12.0818	40.096	3.31872	0.0238199	Hmmr
ENSRNOG00000038894	8.2353	21.4623	2.60614	0.0238706	AABR07072096.1
ENSRNOG00000011697	10.462	25.4636	2.43391	0.0239673	Zfp827
ENSRNOG00000070399	0.698252	7.16351	10.2592	0.0240447	-
ENSRNOG00000015275	3.62661	13.5296	3.73064	0.024418	Ska1
ENSRNOG00000018784	15.0364	4.41622	0.293703	0.0244518	Jph3
ENSRNOG00000016872	2.47823	11.3344	4.57357	0.024459	Plppr4
ENSRNOG00000020792	1.81297	9.59133	5.2904	0.0247538	Etv4
ENSRNOG00000010146	13.0119	32.8607	2.52544	0.0247833	Ndn
ENSRNOG00000022499	2.51054	11.2137	4.46664	0.0248381	Sgo1
ENSRNOG00000066835	17.0981	5.69098	0.332842	0.0248806	Hist2h3c2
ENSRNOG00000022838	1.08172	8.04541	7.43758	0.0249201	Cnksr1
ENSRNOG00000003720	5.75436	17.3981	3.02346	0.0250216	Prrx1
ENSRNOG00000024688	1.04941	8.02027	7.64266	0.0252781	Erfe
ENSRNOG00000016696	8.71571	22.1317	2.53929	0.0253945	Angpt2
ENSRNOG00000007025	10.8731	39.7739	3.65801	0.0253974	Evc2
ENSRNOG00000010121	2.79707	12.1268	4.33553	0.0255713	Lef1
ENSRNOG00000024594	12.8426	29.4454	2.29279	0.0262445	Fhdc1
ENSRNOG00000018952	15.4108	33.9662	2.20406	0.026283	Sema3g
ENSRNOG00000068905	7.28419	0.920452	0.126363	0.026494	-
ENSRNOG00000037331	3.94342	13.7957	3.49841	0.0267329	Cd33
ENSRNOG00000007484	4.70495	15.3135	3.25476	0.0269304	Ehf
ENSRNOG00000030170	59.5383	131.493	2.20855	0.0269772	Krt10
ENSRNOG00000002660	16.7827	34.5706	2.0599	0.0273101	Magee1
ENSRNOG00000050510	4.60936	17.4484	3.78542	0.0276128	Rab1b
ENSRNOG00000042620	226.728	1248.99	5.50874	0.0278159	Marveld1
ENSRNOG00000030904	27.0083	7.16117	0.265147	0.0279513	Cpb1
ENSRNOG00000000728	137.487	66.72	0.485284	0.0279648	Clic2
ENSRNOG00000066203	12.578	0.681794	0.0542052	0.0281082	-
ENSRNOG00000032596	228.398	584.671	2.55988	0.0282009	RT1-T24-1
ENSRNOG00000007574	5.33993	16.4458	3.07978	0.0283489	Padi2
ENSRNOG00000020625	31.3779	79.2648	2.52613	0.0283855	-
ENSRNOG00000042729	4.70631	14.9873	3.18452	0.0284729	Efhc1
ENSRNOG00000016997	15.7326	5.29746	0.336719	0.0285426	Bnip5
ENSRNOG00000066785	8.55278	1.50671	0.176166	0.0285882	-
ENSRNOG00000057794	3.97642	13.9794	3.51558	0.0286775	Adamts5
ENSRNOG00000019440	16.3965	38.2584	2.33333	0.0287979	Kcnn4
ENSRNOG00000058291	19.4898	7.76084	0.3982	0.0288535	AC126581.1
ENSRNOG00000012095	20.687	43.1372	2.08523	0.0288955	Pkia
ENSRNOG00000025059	1.74563	9.44318	5.40961	0.0289365	Nxph4
ENSRNOG00000021261	14.7209	31.405	2.13336	0.0295401	Rassf2
ENSRNOG00000013967	16.5002	33.8613	2.05217	0.0297514	Blnk
ENSRNOG00000001580	0	4.50439	Inf	0.0297718	Hoxd9
ENSRNOG00000007896	0	4.50439	Inf	0.0297718	Klhl38
ENSRNOG00000042524	1.08105	7.7682	7.18581	0.0301122	Milr1
ENSRNOG00000018262	12.6268	27.8428	2.20505	0.0302373	Ampd3
ENSRNOG00000069434	0.731244	6.75222	9.23387	0.0303189	-
ENSRNOG00000034089	6.35567	17.7554	2.79363	0.0306335	Ttc21a
ENSRNOG00000032973	6.20111	17.7584	2.86375	0.0307715	Il13ra2
ENSRNOG00000063755	9.94997	23.7665	2.3886	0.031043	Gas2l3
ENSRNOG00000003917	8.01611	20.5841	2.56785	0.0311399	Uck2
ENSRNOG00000002072	7.88211	20.6813	2.62383	0.0312374	Eva1c
ENSRNOG00000068695	10.9404	25.2769	2.31042	0.0313657	Diras3
ENSRNOG00000007657	99.5207	238.47	2.39618	0.0314006	Col27a1
ENSRNOG00000029744	8.27167	23.1246	2.79564	0.0316703	Ces2j
ENSRNOG00000054385	1.08105	7.55702	6.99046	0.0317099	Rhebl1
ENSRNOG00000047635	1.04738	7.58886	7.24558	0.0317242	Tmem178b
ENSRNOG00000016987	167.4	82.5705	0.493251	0.0320691	Pstpip2
ENSRNOG00000015956	10.0456	23.2352	2.31298	0.0320692	Usp29
ENSRNOG00000046667	3.9084	13.9201	3.56158	0.0322357	Fosb
ENSRNOG00000050898	1.39786	13.246	9.4759	0.0322976	AABR07034730.2
ENSRNOG00000010282	28.8021	13.4994	0.468695	0.0324649	Ninj2
ENSRNOG00000062590	2.09543	9.92049	4.73434	0.0326014	-
ENSRNOG00000023449	4.00602	0	0	0.032793	Atg9b
ENSRNOG00000039754	13.6371	29.7042	2.17818	0.0332017	Rab7b
ENSRNOG00000047005	157.345	345.51	2.19587	0.0333359	Kcnk5
ENSRNOG00000007229	579.559	216.232	0.373098	0.0335831	Nr0b2
ENSRNOG00000015076	14.2536	62.3632	4.37526	0.0337048	Cyp26b1
ENSRNOG00000012886	15.1094	30.9679	2.04958	0.0339887	Maff
ENSRNOG00000042230	10.9088	25.2243	2.31229	0.0340638	RGD1307182
ENSRNOG00000066917	143.456	53.0058	0.369492	0.0342145	-
ENSRNOG00000013598	5.50421	16.2584	2.95382	0.0342307	Melk
ENSRNOG00000069413	2.86102	11.5405	4.0337	0.0343091	S100a14
ENSRNOG00000046607	23.2999	48.9726	2.10184	0.0344768	Cited4
ENSRNOG00000004899	11.2929	25.3295	2.24296	0.0346415	Kcns3
ENSRNOG00000031286	23.273	10.3613	0.445206	0.0347054	Spin2a
ENSRNOG00000011859	1.39718	9.24073	6.61384	0.0347557	Eif5a2
ENSRNOG00000021018	2.5119	10.4548	4.16211	0.0350096	Batf2
ENSRNOG00000069925	30.9881	15.0638	0.486114	0.0350096	-
ENSRNOG00000015075	1.74834	10.8889	6.22814	0.0352314	Stc1
ENSRNOG00000000967	249.101	89.0279	0.357398	0.035411	Aacs
ENSRNOG00000017606	6.73508	18.6269	2.76566	0.0354201	P2rx1
ENSRNOG00000012714	1.39718	8.36787	5.98911	0.035571	RGD1564149
ENSRNOG00000028733	5.02244	15.3269	3.05168	0.035602	Prkar1b
ENSRNOG00000067417	5.02312	0.340897	0.0678656	0.03569	-
ENSRNOG00000056658	2.82871	11.6159	4.10645	0.0356969	Xylt1
ENSRNOG00000063012	0	7.33111	Inf	0.0358499	-
ENSRNOG00000017788	4.70495	18.3856	3.90771	0.0359837	Katnal2
ENSRNOG00000019627	2.83006	11.1366	3.93511	0.0366851	Mybpc2
ENSRNOG00000003479	5.68905	16.4022	2.88312	0.0367713	Rnf150
ENSRNOG00000002159	6.04156	32.2724	5.34174	0.0369068	Gpat3
ENSRNOG00000037931	12.2406	26.625	2.17513	0.0369933	Plaur
ENSRNOG00000032150	1.04806	7.4206	7.08035	0.0372435	Adcy2
ENSRNOG00000007799	1.43017	8.10473	5.66696	0.0373801	Fam151a
ENSRNOG00000037227	115.041	57.1733	0.496981	0.0374379	Yes1
ENSRNOG00000021370	3.17513	11.8251	3.72429	0.0378099	Ccdc69
ENSRNOG00000002105	6.00519	16.7186	2.78403	0.0380602	Cdc7
ENSRNOG00000015465	9.818	28.7284	2.9261	0.0384057	Cep72
ENSRNOG00000016826	11.4111	25.362	2.22257	0.0387177	Pla2g2d
ENSRNOG00000009311	7.53434	19.4703	2.58421	0.0391407	Fstl3
ENSRNOG00000069900	0.699605	6.30238	9.00847	0.0392765	Ypel4
ENSRNOG00000008529	8.23327	20.4232	2.48057	0.0392914	Foxs1
ENSRNOG00000010841	29.2775	66.9989	2.28841	0.0393484	Col8a2
ENSRNOG00000003066	7.53907	19.3546	2.56724	0.039508	Wnt9a
ENSRNOG00000064617	20.0568	7.97065	0.397404	0.0395938	-
ENSRNOG00000021011	0	4.16349	Inf	0.0396024	Fut2
ENSRNOG00000016357	4.57637	14.5841	3.18683	0.0397038	Golm2
ENSRNOG00000025848	2.09611	10.978	5.23733	0.0399095	Sspo
ENSRNOG00000068381	14.767	0.340897	0.023085	0.0399256	-
ENSRNOG00000011316	16.439	33.1547	2.01684	0.0401638	Fam167a
ENSRNOG00000008422	6.23546	18.3608	2.94458	0.0403364	Lpo
ENSRNOG00000013578	1.4295	8.28844	5.79815	0.0404265	Trem2
ENSRNOG00000062943	15.0088	30.9159	2.05986	0.040507	Lurap1
ENSRNOG00000069254	0	4.0998	Inf	0.040694	-
ENSRNOG00000059640	1.39718	17.8432	12.7709	0.0408227	Ccl28
ENSRNOG00000011841	3.62526	11.9823	3.30522	0.0409583	Map2
ENSRNOG00000014603	0.349126	6.26317	17.9396	0.0418518	Sgcg
ENSRNOG00000014361	11.6936	25.6409	2.19274	0.0419557	Edn1
ENSRNOG00000053384	81.003	32.9479	0.406749	0.0425182	Bmp7
ENSRNOG00000038740	5.15238	14.396	2.79406	0.0426949	Gimap7
ENSRNOG00000015410	3.59159	12.4224	3.45875	0.0428407	Aspn
ENSRNOG00000015538	22.4195	9.38685	0.418691	0.0428583	Abcd2
ENSRNOG00000063866	0	8.56732	Inf	0.0432676	-
ENSRNOG00000028168	34.4231	17.0686	0.495846	0.0433534	Ankrd16
ENSRNOG00000012747	7.4401	19.3087	2.59522	0.0434994	Spock1
ENSRNOG00000007947	26.358	64.4407	2.44483	0.0435286	Fam13a
ENSRNOG00000024751	1.08105	7.2339	6.69157	0.0435939	Macroh2a2
ENSRNOG00000070957	1.43017	7.86607	5.50008	0.0441321	Mkrn2os
ENSRNOG00000051970	82.5591	239.162	2.89686	0.044237	Aqp5
ENSRNOG00000023576	14.7815	5.49524	0.371765	0.044424	Ecrg4
ENSRNOG00000003455	2.44794	10.7461	4.38984	0.0445199	Zfp13
ENSRNOG00000046662	19.6437	8.21367	0.418133	0.0447016	Ints6l
ENSRNOG00000003745	28.3506	56.878	2.00623	0.0447988	Atf3
ENSRNOG00000001520	7.82086	1.42961	0.182795	0.0448681	Dlx1
ENSRNOG00000015773	7.85115	19.2681	2.45418	0.0451673	Il21r
ENSRNOG00000001074	19.5605	39.2284	2.00549	0.0451875	Mphosph9
ENSRNOG00000026577	11.5431	3.27722	0.283912	0.0452665	Cpne4
ENSRNOG00000059492	14.7195	5.11142	0.347254	0.0454021	Zfp160
ENSRNOG00000053661	0.731244	6.34829	8.68148	0.0454546	Klra17
ENSRNOG00000057815	30.0967	12.5159	0.415857	0.0455605	Ccdc191
ENSRNOG00000001389	59.1615	164.253	2.77635	0.0459467	Irs3
ENSRNOG00000007100	1.08105	6.97746	6.45436	0.0462851	Ccdc136
ENSRNOG00000001419	20.9796	8.28706	0.395005	0.0464315	Cldn15
ENSRNOG00000016151	4.26023	14.7886	3.47131	0.047019	Ankrd23
ENSRNOG00000062762	9.22007	1.35251	0.146692	0.0470813	-
ENSRNOG00000058057	22.4084	9.90876	0.442189	0.0478572	AABR07019403.1
ENSRNOG00000021390	13.1368	27.3608	2.08275	0.0482273	Meis3
ENSRNOG00000001242	1265.76	4986.68	3.93969	0.048547	Gstt3
ENSRNOG00000019129	5.18605	27.9726	5.39382	0.0485889	Fcgbp
ENSRNOG00000029466	7.84912	19.3228	2.46178	0.0488146	RGD1562608
ENSRNOG00000006588	82.861	40.8817	0.493376	0.0489912	Meox2
ENSRNOG00000001692	9.66412	22.1244	2.28933	0.0496515	Chaf1b
ENSRNOG00000009343	1.39718	7.87715	5.63788	0.0498085	Evpl
ENSRNOG00000008235	4.57502	0.270503	0.0591261	0.0499446	Mylk2
