# Supplementary material for: Epithelial cell expansion drives cyst progression in genetic models of autosomal recessive polycystic kidney disease
Source: iScience. 2026 Jun 5;29(6):116288. doi: 10.1016/j.isci.2026.116288 (PMC13266189; doi:10.1016/j.isci.2026.116288)
Supplement: Table S2. Primers for qPCR [file mmc4.xlsx]

## Sheet: Sheet1
Name	sequnence（5'-3'）
GAPDH-F	CATGGCCTTCCGTGTTCCTA
GAPDH-R	ATGCCTGCTTCACCACCTTCT
ItgaV-F	TTA TGC CAA AGA TGA CCC ACT
ItgaV-R	CGG GAC CTC CAA GAA GTA CTC
Fibronectin-F	GCTTCAAGCTGGGTGTACGA
Fibronectin-R	AAGTTGGTTGGGGGAGACAG
Col4a3-F	AGCCCTTACGAAACTCGTCC
Col4a3-R	GCAGACACAGCCCTTGCTAA
Lamc1-F	CTGCCGCCAATGTGTCAATC
Lamc1-R	GGCTTCCTCATGGACTCTGG
Vcan-F	AGAGGCCAACCTTTCCTTCC
Vcan-R	GCAGAGATCAGGTCCTGGTAGA
Cldn8-F	TTGCTGACGGCTGGAATCAT
Cldn8-R	AAACTCCTCTGAGTGGTGCG
Pik3r3-F	CTTGTTCTGTGGTTGCAGACG
Pik3r3-R	GTGACGTTGAGGGAGTCGTT
Itgb4-F2	AGAGTCCCAGCCATACCGAT
Itgb4-R2	TTCACCAGGTGCTCAGTGTC
Espl1-F	TGCCCAAAGTAAGTTCCCACT
Espl1-R	CCACATTCGTGCAGCAACTC
Plk1-F	GGAAGCCTCTCACAGTCCTT
Plk1-R	TGTCACATAGCTGATAACCAAGGC
Ccna2-F	TGGATGGTAGTTTTGAATCACCC
Ccna2-R	CAGCCAAATGCAGGGTCTCA
Ccnb1-F	CTCAGGGTCACTAGGAACACG
Ccnb1-R	GTTCTCGATCTCAGCAGGGG
Mcm3-F	CTGTCTCGGTTTGACCTGCT
Mcm3-R	CTACCCAACGGCAAAGCGTC
Mad2l1-F	GTCCCAGAAAGCCATACAGGA
Mad2l1-R	GCAGATCAAATGAACCGTCTCT
Cdkn2c-F	AACTGCGCTGCAGGTTATG
Cdkn2c-R	GGCAGCATCGTGAATGACAG
Bub1b-F	AGATCCGAGCCGAAGTGTTC
Bub1b-R	AGCATCCTCTCTTCTTGCTGG
Cdk1-F	GGGAACAGAGAGGGTCCGTT
Cdk1-R	CCGTACTGGGCACTCCTTCT
